# Supplementary material for: Suppression of IFN-Induced Transcription Underlies IFN Defects Generated by Activated Ras/MEK in Human Cancer Cells
Source: PLoS One. 2012 Sep 7;7(9):e44267. doi: 10.1371/journal.pone.0044267 (PMC3436881; doi:10.1371/journal.pone.0044267)
Supplement: File S2 — Differentially expressed genes in HT1080 cells treated with IFN for 12 h compared to vehicle treated controls (FDR <0.01). (XLS) [file pone.0044267.s007.xls]

## Sheet: tt_I12p01
ID	logFC	FC	AveExpr	t	P.Value	adj.P.Val	B	Gene Symbol	Gene Title	GO Description
7902541	5.16503	35.878	8.24287	14.081	1.13337e-11	1.45146e-08	16.3203	IFI44L	interferon-induced protein 44-like	cytoplasm /// immune response
8068697	5.09147	34.0947	8.63175	16.2411	8.64722e-13	2.22396e-09	18.4729	MX2	myxovirus (influenza virus) resistance 2 (mouse)	nucleotide binding /// GTPase activity /// GTP binding /// nucleus /// cytoplasm /// defense response /// response to virus /// GTPase activity /// cytoplasm
7937335	4.86377	29.1167	9.81198	20.3354	1.36622e-14	1.98853e-10	21.6805	IFITM1	interferon induced transmembrane protein 1 (9-27)	receptor signaling protein activity /// protein binding /// plasma membrane /// cell surface receptor linked signaling pathway /// negative regulation of cell proliferation /// response to biotic stimulus /// integral to membrane /// cell surface receptor linked signal transduction
8040080	4.48267	22.3573	9.14905	7.30774	5.35587e-07	0.000169842	6.41804	RSAD2	radical S-adenosyl methionine domain containing 2	molecular_function /// catalytic activity /// endoplasmic reticulum /// endoplasmic reticulum membrane /// Golgi apparatus /// membrane /// regulation of ossification /// metal ion binding /// iron-sulfur cluster binding /// defense response to virus /// iron ion binding
7929065	4.46187	22.0373	11.0389	7.16074	7.18268e-07	0.000223516	6.13517	IFIT1	interferon-induced protein with tetratricopeptide repeats 1	molecular_function /// binding /// cytoplasm /// biological_process
8101126	4.45977	22.0051	6.6705	14.1636	1.02099e-11	1.35983e-08	16.4098	CXCL10	chemokine (C-X-C motif) ligand 10	receptor binding /// extracellular region /// extracellular space /// chemotaxis /// inflammatory response /// immune response /// signal transduction /// cell surface receptor linked signaling pathway /// G-protein coupled receptor protein signaling pathway /// cell-cell signaling /// muscle organ development /// chemokine activity /// blood circulation /// positive regulation of cell proliferat…
8068713	4.40127	21.1307	9.45938	17.4563	2.30946e-13	1.09855e-09	19.5316	MX1	myxovirus (influenza virus) resistance 1, interferon-inducible protein p78 (mouse)	nucleotide binding /// GTPase activity /// protein binding /// GTP binding /// cytoplasm /// cytosol /// induction of apoptosis /// defense response /// signal transduction /// response to virus /// GTP binding
7958913	4.39776	21.0794	9.96456	11.546	3.64978e-10	2.64188e-07	13.2577	OAS2	2'-5'-oligoadenylate synthetase 2, 69/71kDa	nucleotide binding /// 2'-5'-oligoadenylate synthetase activity /// RNA binding /// ATP binding /// nucleus /// mitochondrion /// endoplasmic reticulum /// microsome /// nucleobase, nucleoside, nucleotide and nucleic acid metabolic process /// RNA catabolic process /// immune response /// membrane /// transferase activity /// nucleotidyltransferase activity /// microsome
7958884	4.21863	18.6181	10.258	15.3775	2.33068e-12	4.31137e-09	17.6567	OAS1	2',5'-oligoadenylate synthetase 1, 40/46kDa	nucleotide binding /// RNA binding /// ATP binding /// nucleus /// cytoplasm /// mitochondrion /// endoplasmic reticulum /// microsome /// nucleobase, nucleoside, nucleotide and nucleic acid metabolic process /// immune response /// transferase activity /// nucleotidyltransferase activity
8140971	3.66951	12.7243	9.86745	12.625	7.78316e-11	7.19877e-08	14.6408	SAMD9L	sterile alpha motif domain containing 9-like	---
8074606	3.59318	12.0685	10.6712	15.4169	2.22534e-12	4.31137e-09	17.6951	USP18 /// USP41	ubiquitin specific peptidase 18 /// ubiquitin specific peptidase 41	ubiquitin thiolesterase activity /// ubiquitin-specific protease activity /// nucleus /// ubiquitin-dependent protein catabolic process /// peptidase activity /// cysteine-type peptidase activity /// nucleus
8056285	3.3738	10.3661	8.66255	13.7103	1.82164e-11	1.95661e-08	15.9117	IFIH1	interferon induced with helicase C domain 1	nucleotide binding /// DNA binding /// RNA binding /// helicase activity /// protein binding /// ATP binding /// intracellular /// nucleus /// cytoplasm /// zinc ion binding /// response to virus /// hydrolase activity /// regulation of apoptosis /// interspecies interaction between organisms /// innate immune response /// metal ion binding
8090018	3.34525	10.163	9.63711	16.7352	5.00434e-13	1.85144e-09	18.9155	PARP9	poly (ADP-ribose) polymerase family, member 9	NAD+ ADP-ribosyltransferase activity /// protein binding /// nucleus /// nucleus /// cytoplasm /// cell migration /// transferase activity /// molecular_function
8071155	3.20472	9.21973	9.72424	18.1151	1.16758e-13	6.47951e-10	20.0653	USP18	ubiquitin specific peptidase 18	ubiquitin thiolesterase activity /// ubiquitin-specific protease activity /// nucleus /// ubiquitin-dependent protein catabolic process /// peptidase activity /// cysteine-type peptidase activity /// nucleus
8092169	3.166	8.97555	6.35624	9.08752	1.92575e-08	8.32748e-06	9.58988	TNFSF10	tumor necrosis factor (ligand) superfamily, member 10	receptor binding /// cytokine activity /// tumor necrosis factor receptor binding /// protein binding /// extracellular region /// extracellular space /// soluble fraction /// integral to plasma membrane /// induction of apoptosis /// immune response /// signal transduction /// cell-cell signaling /// activation of pro-apoptotic gene products /// membrane /// positive regulation of I-kappaB kinas…
7914127	3.00434	8.02409	12.0912	6.01895	7.74182e-06	0.00188501	3.83219	IFI6	interferon, alpha-inducible protein 6	release of cytochrome c from mitochondria /// protein binding /// mitochondrion /// anti-apoptosis /// immune response /// membrane /// integral to membrane /// negative regulation of caspase activity /// negative regulation of mitochondrial depolarization
8101131	2.96245	7.79445	5.94756	9.77555	5.92777e-09	3.08402e-06	10.695	CXCL11	chemokine (C-X-C motif) ligand 11	extracellular region /// extracellular space /// chemotaxis /// inflammatory response /// immune response /// signal transduction /// G-protein coupled receptor protein signaling pathway /// cell-cell signaling /// chemokine activity /// extracellular region /// chemotaxis /// inflammatory response /// chemokine activity
7929052	2.95856	7.77348	8.46965	7.63798	2.79985e-07	9.32267e-05	7.04177	IFIT3	interferon-induced protein with tetratricopeptide repeats 3	molecular_function /// binding /// cellular_component /// biological_process
7921434	2.95169	7.73657	8.94101	10.0776	3.59677e-09	1.99603e-06	11.16	AIM2	absent in melanoma 2	protein binding /// nucleus /// immune response
8086125	2.91154	7.52422	8.64445	12.4768	9.56364e-11	7.96101e-08	14.4581	LBA1 /// TRANK1	lupus brain antigen 1 /// tetratricopeptide repeat and ankyrin repeat containing 1	DNA binding /// ATP-dependent DNA helicase activity /// binding /// ATP binding /// DNA repair
7976443	2.75942	6.77124	9.90699	6.10467	6.43831e-06	0.00162406	4.01133	IFI27	interferon, alpha-inducible protein 27	molecular_function /// biological_process /// membrane /// integral to membrane
8140967	2.72716	6.62152	10.3795	11.4501	4.20929e-10	2.98206e-07	13.1286	SAMD9	sterile alpha motif domain containing 9	cytoplasm
8160559	2.71677	6.57398	10.3778	7.88572	1.73773e-07	6.09064e-05	7.49907	DDX58	DEAD (Asp-Glu-Ala-Asp) box polypeptide 58	nucleotide binding /// positive regulation of defense response to virus by host /// RNA binding /// helicase activity /// protein binding /// ATP binding /// cytoplasm /// ATP-dependent helicase activity /// zinc ion binding /// response to virus /// hydrolase activity /// positive regulation of interferon-alpha production /// positive regulation of interferon-beta production /// innate immune re…
7958895	2.69812	6.48955	9.90453	14.4771	6.90323e-12	9.99378e-09	16.7436	OAS3	2'-5'-oligoadenylate synthetase 3, 100kDa	nucleotide binding /// RNA binding /// ATP binding /// microsome /// nucleobase, nucleoside, nucleotide and nucleic acid metabolic process /// immune response /// transferase activity /// nucleotidyltransferase activity
8084732	2.67706	6.39552	7.27484	10.5705	1.62666e-09	9.84779e-07	11.8937	RTP4	receptor (chemosensory) transporter protein 4	detection of chemical stimulus involved in sensory perception of bitter taste /// protein binding /// cytoplasm /// protein targeting to membrane /// membrane /// integral to membrane
8004184	2.65105	6.28126	7.42171	13.8028	1.61665e-11	1.93639e-08	16.0148	XAF1	XIAP associated factor 1	nucleus /// cytoplasm /// mitochondrion /// apoptosis /// zinc ion binding /// metal ion binding
8082100	2.6474	6.26539	10.4134	19.7673	2.31619e-14	1.98853e-10	21.2924	PARP14	poly (ADP-ribose) polymerase family, member 14	NAD+ ADP-ribosyltransferase activity /// nucleus /// cytoplasm /// plasma membrane /// transferase activity, transferring glycosyl groups /// regulation of transcription /// protein binding /// cytoplasm
8059650	2.55959	5.89539	10.1086	25.2171	2.3882e-16	7.95198e-12	24.4377	SP110	SP110 nuclear body protein	DNA binding /// hematopoietin/interferon-class (D200-domain) cytokine receptor signal transducer activity /// protein binding /// nucleus /// zinc ion binding /// interspecies interaction between organisms /// regulation of transcription /// metal ion binding /// DNA binding /// nucleus
8098611	2.5593	5.8942	9.48358	12.5443	8.70449e-11	7.65274e-08	14.5416	TLR3	toll-like receptor 3	microglial cell activation during immune response /// double-stranded RNA binding /// double-stranded RNA binding /// receptor activity /// transmembrane receptor activity /// protein binding /// cytoplasm /// endosome /// endoplasmic reticulum /// endoplasmic reticulum membrane /// integral to plasma membrane /// hyperosmotic response /// signal transduction /// activation of NF-kappaB-inducing …
8103601	2.5283	5.76891	9.29266	15.3872	2.30416e-12	4.31137e-09	17.6662	DDX60L	DEAD (Asp-Glu-Ala-Asp) box polypeptide 60-like	nucleotide binding /// RNA binding /// helicase activity /// ATP binding /// ATP-dependent helicase activity /// hydrolase activity
8046003	2.42323	5.3637	6.82925	11.0908	7.24278e-10	4.63783e-07	12.6352	GCA	grancalcin, EF-hand calcium binding protein	calcium ion binding /// cytoplasm /// plasma membrane /// cellular membrane fusion /// protein homodimerization activity /// calcium ion binding /// cytoplasm /// membrane fusion
8125512	2.39212	5.24929	10.2463	16.1103	1.00188e-12	2.22396e-09	18.3528	TAP1	transporter 1, ATP-binding cassette, sub-family B (MDR/TAP)	nucleotide binding /// transporter activity /// protein binding /// ATP binding /// endoplasmic reticulum /// endoplasmic reticulum lumen /// endoplasmic reticulum membrane /// cytosol /// protein complex assembly /// intracellular protein transport /// defense response /// immune response /// peptide transporter activity /// peptide antigen-transporting ATPase activity /// peptide transport /// …
8178867	2.39212	5.24929	10.2463	16.1103	1.00188e-12	2.22396e-09	18.3528	TAP1	transporter 1, ATP-binding cassette, sub-family B (MDR/TAP)	nucleotide binding /// transporter activity /// protein binding /// ATP binding /// endoplasmic reticulum /// endoplasmic reticulum lumen /// endoplasmic reticulum membrane /// cytosol /// protein complex assembly /// intracellular protein transport /// defense response /// immune response /// peptide transporter activity /// peptide antigen-transporting ATPase activity /// peptide transport /// …
8180061	2.39212	5.24929	10.2463	16.1103	1.00188e-12	2.22396e-09	18.3528	TAP1	transporter 1, ATP-binding cassette, sub-family B (MDR/TAP)	nucleotide binding /// transporter activity /// protein binding /// ATP binding /// endoplasmic reticulum /// endoplasmic reticulum lumen /// endoplasmic reticulum membrane /// cytosol /// protein complex assembly /// intracellular protein transport /// defense response /// immune response /// peptide transporter activity /// peptide antigen-transporting ATPase activity /// peptide transport /// …
8041422	2.37211	5.17698	6.07599	14.9854	3.71454e-12	6.50963e-09	17.2671	RASGRP3	RAS guanyl releasing protein 3 (calcium and DAG-regulated)	MAPKKK cascade /// signal transducer activity /// Ras guanyl-nucleotide exchange factor activity /// calcium ion binding /// protein binding /// intracellular /// cytoplasm /// integral to plasma membrane /// small GTPase mediated signal transduction /// Ras protein signal transduction /// Ras GTPase binding /// kinase binding /// diacylglycerol binding /// guanyl-nucleotide exchange factor compl…
7917516	2.37147	5.1747	10.9224	14.3089	8.5089e-12	1.1805e-08	16.5655	GBP3 /// GBP1	guanylate binding protein 3 /// guanylate binding protein 1, interferon-inducible, 67kDa	nucleotide binding /// GTPase activity /// GTP binding /// plasma membrane /// membrane /// integral to membrane /// immune response /// GTP binding
7964119	2.29083	4.89339	9.71136	13.2964	3.13363e-11	3.06883e-08	15.4404	STAT2	signal transducer and activator of transcription 2, 113kDa	transcription factor activity /// signal transducer activity /// hematopoietin/interferon-class (D200-domain) cytokine receptor signal transducer activity /// calcium ion binding /// protein binding /// nucleus /// cytoplasm /// regulation of transcription from RNA polymerase II promoter /// signal transduction /// JAK-STAT cascade /// response to virus /// interspecies interaction between organi…
8096335	2.26987	4.82279	9.84174	13.1221	3.95402e-11	3.76163e-08	15.2371	HERC6	hect domain and RLD 6	intracellular /// cytoplasm /// cytosol /// protein modification process /// ligase activity /// acid-amino acid ligase activity /// modification-dependent protein catabolic process
8007446	2.26448	4.80482	10.689	12.488	9.41487e-11	7.96101e-08	14.472	IFI35	interferon-induced protein 35	protein binding /// nucleus /// immune response /// response to virus
8072710	2.24556	4.74222	8.92731	19.7346	2.38884e-14	1.98853e-10	21.2695	APOL6	apolipoprotein L, 6	lipid transporter activity /// extracellular region /// cytoplasm /// lipid transport /// lipid binding /// lipoprotein metabolic process
8050102	2.23904	4.72083	9.08263	11.7046	2.8884e-10	2.1858e-07	13.469	CMPK2	cytidine monophosphate (UMP-CMP) kinase 2, mitochondrial	nucleotide binding /// cytidylate kinase activity /// ATP binding /// mitochondrion /// pyrimidine nucleotide biosynthetic process /// kinase activity /// transferase activity
8015511	2.19165	4.56826	8.5511	10.7705	1.1879e-09	7.32475e-07	12.1826	DHX58	DEXH (Asp-Glu-X-His) box polypeptide 58	nucleotide binding /// DNA binding /// RNA binding /// helicase activity /// protein binding /// ATP binding /// cytoplasm /// zinc ion binding /// hydrolase activity /// innate immune response /// metal ion binding /// ATP-dependent helicase activity
8025551	2.18122	4.53537	9.39022	18.2855	9.82267e-14	6.47951e-10	20.199	C19orf66 /// ANGPTL6	chromosome 19 open reading frame 66 /// angiopoietin-like 6	angiogenesis /// receptor binding /// extracellular region /// extracellular space /// signal transduction /// multicellular organismal development /// secretory granule /// cell differentiation
8035304	2.17464	4.51473	7.39655	6.86068	1.31937e-06	0.000388772	5.54795	BST2 /// BST2	bone marrow stromal cell antigen 2 /// bone marrow stromal cell antigen 2	signal transducer activity /// Golgi apparatus /// plasma membrane /// integral to plasma membrane /// humoral immune response /// cell-cell signaling /// multicellular organismal development /// cell proliferation /// response to virus /// anchored to membrane /// B cell activation /// positive regulation of I-kappaB kinase/NF-kappaB cascade /// Golgi apparatus /// plasma membrane
8103563	2.15266	4.44646	9.61208	6.34862	3.82906e-06	0.000987301	4.51585	DDX60	DEAD (Asp-Glu-Ala-Asp) box polypeptide 60	nucleotide binding /// RNA binding /// helicase activity /// ATP binding /// ATP-dependent helicase activity /// hydrolase activity
8136388	2.11406	4.32908	7.82531	13.6275	2.02821e-11	2.10202e-08	15.8187	TMEM140	transmembrane protein 140	membrane /// integral to membrane
8057744	2.03737	4.10497	11.7389	16.4994	6.48517e-13	1.96306e-09	18.7064	STAT1	signal transducer and activator of transcription 1, 91kDa	DNA binding /// transcription factor activity /// signal transducer activity /// hematopoietin/interferon-class (D200-domain) cytokine receptor signal transducer activity /// calcium ion binding /// protein binding /// nucleus /// nucleolus /// cytoplasm /// regulation of transcription, DNA-dependent /// transcription from RNA polymerase II promoter /// induction of apoptosis /// activation of ca…
8067680	1.98404	3.95599	8.67296	14.9156	4.03986e-12	6.72576e-09	17.1966	PRIC285	peroxisomal proliferator-activated receptor A interacting complex 285	nucleotide binding /// DNA binding /// transcription coactivator activity /// RNA binding /// helicase activity /// ribonuclease activity /// ATP binding /// intracellular /// nucleus /// zinc ion binding /// hydrolase activity /// regulation of transcription /// metal ion binding
8096361	1.97686	3.93635	6.96674	9.36575	1.18768e-08	5.41728e-06	10.0446	HERC5	hect domain and RLD 5	regulation of cyclin-dependent protein kinase activity /// intracellular /// cytoplasm /// protein modification process /// ligase activity /// acid-amino acid ligase activity /// perinuclear region of cytoplasm /// modification-dependent protein catabolic process
8156688	1.94434	3.84861	9.10282	17.0787	3.45004e-13	1.43595e-09	19.2132	TDRD7	tudor domain containing 7	nucleic acid binding /// protein binding /// cytoplasm /// mitochondrial matrix /// germ cell development /// chromatoid body /// P granule /// protein N-terminus binding /// cytoplasm /// ribonucleoprotein complex
8143327	1.94337	3.84602	9.6452	14.7264	5.08251e-12	7.69237e-09	17.003	PARP12	poly (ADP-ribose) polymerase family, member 12	nucleic acid binding /// NAD+ ADP-ribosyltransferase activity /// nucleus /// zinc ion binding /// transferase activity /// metal ion binding
7929072	1.90318	3.74038	9.3248	11.2322	5.84114e-10	3.96923e-07	12.8311	IFIT5	interferon-induced protein with tetratricopeptide repeats 5	molecular_function /// binding /// cellular_component /// biological_process
8118571	1.88321	3.68895	9.75956	13.7437	1.74465e-11	1.93639e-08	15.949	PSMB9	proteasome (prosome, macropain) subunit, beta type, 9 (large multifunctional peptidase 2)	proteasome complex /// threonine-type endopeptidase activity /// nucleus /// cytoplasm /// proteasome core complex /// immune response /// peptidase activity /// antigen processing and presentation /// anaphase-promoting complex-dependent proteasomal ubiquitin-dependent protein catabolic process /// interspecies interaction between organisms /// negative regulation of ubiquitin-protein ligase act…
8178211	1.88321	3.68895	9.75956	13.7437	1.74465e-11	1.93639e-08	15.949	PSMB9	proteasome (prosome, macropain) subunit, beta type, 9 (large multifunctional peptidase 2)	proteasome complex /// threonine-type endopeptidase activity /// nucleus /// cytoplasm /// proteasome core complex /// immune response /// peptidase activity /// antigen processing and presentation /// anaphase-promoting complex-dependent proteasomal ubiquitin-dependent protein catabolic process /// interspecies interaction between organisms /// negative regulation of ubiquitin-protein ligase act…
8179495	1.88321	3.68895	9.75956	13.7437	1.74465e-11	1.93639e-08	15.949	PSMB9	proteasome (prosome, macropain) subunit, beta type, 9 (large multifunctional peptidase 2)	proteasome complex /// threonine-type endopeptidase activity /// nucleus /// cytoplasm /// proteasome core complex /// immune response /// peptidase activity /// antigen processing and presentation /// anaphase-promoting complex-dependent proteasomal ubiquitin-dependent protein catabolic process /// interspecies interaction between organisms /// negative regulation of ubiquitin-protein ligase act…
7938035	1.87015	3.65571	9.72737	9.66894	7.08894e-09	3.57637e-06	10.528	TRIM22	tripartite motif-containing 22	transcription factor activity /// transcription corepressor activity /// protein binding /// intracellular /// nucleus /// cytoplasm /// Golgi apparatus /// regulation of transcription, DNA-dependent /// immune response /// zinc ion binding /// response to virus /// Cajal body /// nuclear speck /// ligase activity /// intracellular membrane-bounded organelle /// interspecies interaction between o…
7917576	1.87005	3.65545	5.81762	8.7009	3.82979e-08	1.5181e-05	8.94001	GBP5	guanylate binding protein 5	nucleotide binding /// GTPase activity /// GTP binding /// plasma membrane /// immune response
8072735	1.84843	3.60108	8.77213	6.05941	7.09573e-06	0.00177644	3.91687	APOL1	apolipoprotein L, 1	chloride channel activity /// protein binding /// extracellular region /// extracellular space /// chloride transport /// lipid transport /// steroid metabolic process /// cholesterol metabolic process /// lipid binding /// cytolysis /// intrinsic to membrane /// killing of cells of another organism /// very-low-density lipoprotein particle /// high-density lipoprotein particle /// lipoprotein me…
8082075	1.78733	3.45175	10.884	12.5419	8.73364e-11	7.65274e-08	14.5387	DTX3L /// PARP9	deltex 3-like (Drosophila) /// poly (ADP-ribose) polymerase family, member 9	NAD+ ADP-ribosyltransferase activity /// protein binding /// nucleus /// nucleus /// cytoplasm /// cell migration /// transferase activity /// ubiquitin-protein ligase activity /// response to DNA damage stimulus /// zinc ion binding /// histone monoubiquitination /// chromatin modification /// ligase activity /// histone binding /// metal ion binding /// protein binding
7973618	1.76124	3.3899	9.63831	9.40921	1.10225e-08	5.09745e-06	10.1146	IRF9	interferon regulatory factor 9	transcription factor activity /// protein binding /// nucleus /// cytoplasm /// regulation of transcription, DNA-dependent /// transcription from RNA polymerase II promoter /// cell surface receptor linked signaling pathway /// response to virus /// identical protein binding /// type I interferon biosynthetic process /// transcription factor activity /// nucleus /// cytoplasm /// cell surface rec…
8091327	1.76045	3.38804	10.9819	16.6145	5.71255e-13	1.90211e-09	18.8089	PLSCR1	phospholipid scramblase 1	calcium ion binding /// protein binding /// plasma membrane /// response to virus /// integral to membrane /// phospholipid scrambling /// SH3 domain binding /// phospholipid scramblase activity /// platelet activation
7960874	1.73683	3.33303	8.87962	8.32628	7.59173e-08	2.74763e-05	8.28987	C3AR1	complement component 3a receptor 1	complement component C3a binding /// complement receptor mediated signaling pathway /// phosphoinositide phospholipase C activity /// receptor activity /// complement component C3a receptor activity /// G-protein coupled receptor activity /// C3a anaphylatoxin receptor activity /// plasma membrane /// integral to plasma membrane /// chemotaxis /// inflammatory response /// signal transduction ///…
8066117	1.67945	3.20305	10.489	8.76185	3.43214e-08	1.39366e-05	9.04387	C20orf118 /// SAMHD1	chromosome 20 open reading frame 118 /// SAM domain and HD domain 1	intracellular /// nucleus /// immune response /// hydrolase activity /// regulation of innate immune response /// defense response to virus /// catalytic activity
7896817	1.67139	3.18522	8.63041	9.6091	7.84227e-09	3.89737e-06	10.4336	ISG15	ISG15 ubiquitin-like modifier	protein binding /// extracellular region /// extracellular space /// cytoplasm /// cell-cell signaling /// response to virus /// modification-dependent protein catabolic process /// protein tag /// ISG15-protein conjugation /// interspecies interaction between organisms /// protein binding
8005809	1.669	3.17994	6.39029	6.4686	2.97392e-06	0.000818369	4.76099	LGALS9	lectin, galactoside-binding, soluble, 9	signal transducer activity /// sugar binding /// galactose binding /// extracellular region /// cytoplasm /// positive regulation of I-kappaB kinase/NF-kappaB cascade
8101701	1.63518	3.10625	7.42685	8.4816	5.70404e-08	2.14317e-05	8.56189	PPM1K /// PPM1K	protein phosphatase 1K (PP2C domain containing) /// protein phosphatase, Mg2+/Mn2+ dependent, 1K	protein serine/threonine phosphatase activity /// mitochondrion /// mitochondrial matrix /// protein amino acid dephosphorylation /// protein serine/threonine phosphatase complex /// hydrolase activity /// metal ion binding /// magnesium ion binding /// manganese ion binding
7945962	1.61206	3.05689	9.76545	7.65815	2.69237e-07	9.05535e-05	7.07934	TRIM21	tripartite motif-containing 21	DNA binding /// RNA binding /// protein binding /// intracellular /// nucleus /// cytoplasm /// zinc ion binding /// ribonucleoprotein complex /// metal ion binding /// protein trimerization /// nucleus /// cytoplasm /// ribonucleoprotein complex
7948274	1.61125	3.05516	10.143	11.2361	5.80646e-10	3.96923e-07	12.8365	UBE2L6	ubiquitin-conjugating enzyme E2L 6	ubiquitin-protein ligase activity /// protein binding /// protein modification process /// ligase activity /// modification-dependent protein catabolic process /// ISG15-protein conjugation /// ISG15 ligase activity /// regulation of protein metabolic process /// ubiquitin-protein ligase activity /// post-translational protein modification
8055702	1.59909	3.02953	9.68193	14.7755	4.78748e-12	7.5909e-09	17.0535	NMI	N-myc (and STAT) interactor	transcription cofactor activity /// protein binding /// cytoplasm /// transcription from RNA polymerase II promoter /// inflammatory response /// JAK-STAT cascade
7984779	1.57559	2.98057	9.47543	7.29869	5.45309e-07	0.000171294	6.40071	PML	promyelocytic leukemia	response to hypoxia /// DNA binding /// protein binding /// intracellular /// insoluble fraction /// nucleus /// nucleoplasm /// nucleolus /// cytoplasm /// protein complex assembly /// induction of apoptosis /// activation of caspase activity /// DNA damage response, signal transduction by p53 class mediator resulting in cell cycle arrest /// cell cycle arrest /// transforming growth factor beta…
7949340	1.56993	2.9689	8.34028	10.9353	9.19675e-10	5.77781e-07	12.417	BATF2	basic leucine zipper transcription factor, ATF-like 2	transcription factor activity /// protein binding /// nucleus /// regulation of transcription, DNA-dependent /// sequence-specific DNA binding /// protein dimerization activity
7969129	1.56368	2.95607	8.09759	8.72066	3.69586e-08	1.48266e-05	8.97374	PHF11	PHD finger protein 11	protein binding /// nucleus /// zinc ion binding /// regulation of transcription /// metal ion binding
7917503	1.54033	2.90861	9.0731	12.2012	1.41011e-10	1.11791e-07	14.1124	GBP3	guanylate binding protein 3	nucleotide binding /// GTPase activity /// GTP binding /// membrane /// integral to membrane /// immune response
8051501	1.53069	2.88924	11.1401	11.0908	7.24291e-10	4.63783e-07	12.6352	EIF2AK2	eukaryotic translation initiation factor 2-alpha kinase 2	nucleotide binding /// double-stranded RNA binding /// protein serine/threonine kinase activity /// eukaryotic translation initiation factor 2alpha kinase activity /// protein binding /// ATP binding /// intracellular /// translation /// protein amino acid phosphorylation /// virus-infected cell apoptosis /// negative regulation of cell proliferation /// protein phosphatase type 2A regulator acti…
8013450	1.44764	2.72761	7.95345	8.84458	2.95983e-08	1.21671e-05	9.18399	LGALS9C /// LGALS9B /// LGALS9	lectin, galactoside-binding, soluble, 9C /// lectin, galactoside-binding, soluble, 9B /// lectin, galactoside-binding, soluble, 9	signal transducer activity /// sugar binding /// galactose binding /// extracellular region /// cytoplasm /// positive regulation of I-kappaB kinase/NF-kappaB cascade
7967117	1.42678	2.68845	7.63525	5.66581	1.67038e-05	0.00365911	3.08441	OASL	2'-5'-oligoadenylate synthetase-like	DNA binding /// double-stranded RNA binding /// ATP binding /// nucleolus /// cytoplasm /// immune response /// biological_process /// transferase activity /// thyroid hormone receptor binding
8005458	1.41883	2.67369	7.82693	8.91803	2.59712e-08	1.08579e-05	9.30759	LGALS9C /// LGALS9B /// LGALS9	lectin, galactoside-binding, soluble, 9C /// lectin, galactoside-binding, soluble, 9B /// lectin, galactoside-binding, soluble, 9	signal transducer activity /// sugar binding /// galactose binding /// extracellular region /// cytoplasm /// positive regulation of I-kappaB kinase/NF-kappaB cascade
7917532	1.39571	2.63118	7.61207	5.77203	1.32338e-05	0.00295736	3.31093	GBP2	guanylate binding protein 2, interferon-inducible	nucleotide binding /// GTPase activity /// GTP binding /// plasma membrane /// immune response /// GTP binding
8137250	1.37555	2.59466	8.34187	6.74122	1.68641e-06	0.000479934	5.31052	GIMAP2	GTPase, IMAP family member 2	nucleotide binding /// GTP binding /// membrane /// integral to membrane
8144802	1.35564	2.55911	8.30814	9.45465	1.01976e-08	4.85052e-06	10.1876	PDGFRL	platelet-derived growth factor receptor-like	platelet activating factor receptor activity /// platelet-derived growth factor beta-receptor activity /// cellular_component /// extracellular region /// biological_process
7995926	1.33885	2.5295	8.07564	11.1372	6.74697e-10	4.49307e-07	12.6999	NLRC5	NLR family, CARD domain containing 5	nucleotide binding /// protein binding /// ATP binding /// cytoplasm
8124911	1.32804	2.51062	11.3341	8.38238	6.84443e-08	2.50439e-05	8.38853	HLA-C /// HLA-B	major histocompatibility complex, class I, C /// major histocompatibility complex, class I, B	antigen processing and presentation of peptide antigen via MHC class I /// protein binding /// membrane fraction /// plasma membrane /// integral to plasma membrane /// defense response /// immune response /// immune response /// membrane /// integral to membrane /// antigen processing and presentation /// MHC class I receptor activity /// MHC class I protein complex /// interspecies interaction …
7969986	1.31112	2.48134	6.47421	5.84632	1.12536e-05	0.00256978	3.46856	TNFSF13B	tumor necrosis factor (ligand) superfamily, member 13b	B cell homeostasis /// positive regulation of germinal center formation /// receptor binding /// cytokine activity /// tumor necrosis factor receptor binding /// protein binding /// extracellular region /// extracellular space /// soluble fraction /// plasma membrane /// signal transduction /// cell proliferation /// positive regulation of cell proliferation /// integral to membrane /// positive …
8178498	1.30906	2.4778	11.4535	9.06359	2.0084e-08	8.57353e-06	9.55026	HLA-C /// HLA-B	major histocompatibility complex, class I, C /// major histocompatibility complex, class I, B	antigen processing and presentation of peptide antigen via MHC class I /// protein binding /// membrane fraction /// plasma membrane /// integral to plasma membrane /// defense response /// immune response /// immune response /// membrane /// integral to membrane /// antigen processing and presentation /// MHC class I receptor activity /// MHC class I protein complex /// interspecies interaction …
8179731	1.29738	2.45781	11.5345	9.29922	1.33205e-08	5.99368e-06	9.93683	---	---	---
8173848	1.25206	2.38181	6.90768	6.77161	1.58406e-06	0.000458647	5.37111	HDX	highly divergent homeobox	transcription factor activity /// nucleus /// regulation of transcription, DNA-dependent /// sequence-specific DNA binding
8075720	1.24866	2.37621	8.17198	7.71374	2.4177e-07	8.21449e-05	7.18259	APOL2	apolipoprotein L, 2	receptor binding /// extracellular region /// cytoplasm /// endoplasmic reticulum membrane /// lipid metabolic process /// lipid transport /// acute-phase response /// multicellular organismal development /// high-density lipoprotein binding /// cholesterol metabolic process /// lipid binding /// lipoprotein metabolic process /// maternal process involved in female pregnancy
8177788	1.24595	2.37174	10.3724	9.48999	9.60029e-09	4.63277e-06	10.2442	HLA-E /// HLA-C /// HLA-B	major histocompatibility complex, class I, E /// major histocompatibility complex, class I, C /// major histocompatibility complex, class I, B	antigen processing and presentation of peptide antigen via MHC class I /// protein binding /// membrane fraction /// plasma membrane /// integral to plasma membrane /// defense response /// immune response /// immune response /// membrane /// integral to membrane /// antigen processing and presentation /// MHC class I receptor activity /// MHC class I protein complex /// interspecies interaction …
8179103	1.24595	2.37174	10.3724	9.48999	9.60029e-09	4.63277e-06	10.2442	HLA-E /// HLA-C /// HLA-B	major histocompatibility complex, class I, E /// major histocompatibility complex, class I, C /// major histocompatibility complex, class I, B	antigen processing and presentation of peptide antigen via MHC class I /// protein binding /// membrane fraction /// plasma membrane /// integral to plasma membrane /// defense response /// immune response /// immune response /// membrane /// integral to membrane /// antigen processing and presentation /// MHC class I receptor activity /// MHC class I protein complex /// interspecies interaction …
8052331	1.24236	2.36585	10.9186	5.90361	9.93589e-06	0.00232983	3.58965	PNPT1	polyribonucleotide nucleotidyltransferase 1	3'-5'-exoribonuclease activity /// RNA binding /// polyribonucleotide nucleotidyltransferase activity /// mitochondrion /// mitochondrial intermembrane space /// RNA processing /// mRNA catabolic process /// transferase activity
7916616	1.22655	2.34007	7.22554	13.6069	2.08327e-11	2.10202e-08	15.7955	CYP2J2	cytochrome P450, family 2, subfamily J, polypeptide 2	endoplasmic reticulum /// endoplasmic reticulum membrane /// microsome /// icosanoid metabolic process /// xenobiotic metabolic process /// regulation of heart contraction /// arachidonic acid epoxygenase activity /// arachidonic acid 14,15-epoxygenase activity /// arachidonic acid 11,12-epoxygenase activity /// electron carrier activity /// membrane /// epoxygenase P450 pathway /// heme binding …
8117890	1.19104	2.28318	10.3126	8.6155	4.46918e-08	1.75071e-05	8.79359	HLA-E /// HLA-C /// HLA-B	major histocompatibility complex, class I, E /// major histocompatibility complex, class I, C /// major histocompatibility complex, class I, B	antigen processing and presentation of peptide antigen via MHC class I /// protein binding /// membrane fraction /// plasma membrane /// integral to plasma membrane /// defense response /// immune response /// immune response /// membrane /// integral to membrane /// antigen processing and presentation /// MHC class I receptor activity /// MHC class I protein complex /// interspecies interaction …
7948493	1.19025	2.28192	7.11474	7.82847	1.93883e-07	6.65538e-05	7.39419	SLC15A3 /// TMEM132A	solute carrier family 15, member 3 /// transmembrane protein 132A	transporter activity /// lysosomal membrane /// oligopeptide transport /// protein transport /// symporter activity /// peptide:hydrogen symporter activity /// membrane /// integral to membrane /// Golgi membrane /// molecular_function /// cellular_component /// endoplasmic reticulum /// endoplasmic reticulum membrane /// Golgi apparatus /// biological_process /// lysosome
8162729	1.18723	2.27714	10.2007	5.95808	8.82958e-06	0.00211207	3.70441	TRIM14	tripartite motif-containing 14	molecular_function /// intracellular /// biological_process /// zinc ion binding /// metal ion binding
8087485	1.18414	2.27229	9.08709	5.77478	1.31546e-05	0.00295736	3.31677	UBA7	ubiquitin-like modifier activating enzyme 7	nucleotide binding /// ATP binding /// protein modification process /// metabolic process /// ligase activity /// ISG15 activating enzyme activity /// modification-dependent protein catabolic process /// ISG15-protein conjugation
8117760	1.16646	2.24461	7.71512	12.4404	1.00623e-10	8.17183e-08	14.413	HLA-F	major histocompatibility complex, class I, F	antigen processing and presentation of peptide antigen via MHC class I /// immune response /// membrane /// integral to membrane /// antigen processing and presentation /// MHC class I receptor activity /// MHC class I protein complex
7960744	1.16199	2.23765	8.2493	6.83416	1.39303e-06	0.000406876	5.49541	C1R	complement component 1, r subcomponent	serine-type endopeptidase activity /// calcium ion binding /// extracellular region /// extracellular region /// proteolysis /// immune response /// complement activation, classical pathway /// peptidase activity /// serine-type peptidase activity /// innate immune response /// serine-type endopeptidase activity
8168733	1.15671	2.22949	6.69084	5.97286	8.55188e-06	0.00206342	3.73547	---	---	---
8177725	1.15414	2.22551	11.3835	8.21033	9.4172e-08	3.33579e-05	8.0845	HLA-G /// HLA-A	major histocompatibility complex, class I, G /// major histocompatibility complex, class I, A	antigen processing and presentation of peptide antigen via MHC class I /// immune response /// cellular defense response /// membrane /// integral to membrane /// antigen processing and presentation /// MHC class I receptor activity /// MHC class I protein complex /// Golgi membrane /// protein binding /// integral to plasma membrane /// immune response /// early endosome membrane /// MHC class I…
8179034	1.15414	2.22551	11.3835	8.21033	9.4172e-08	3.33579e-05	8.0845	HLA-G /// HLA-A	major histocompatibility complex, class I, G /// major histocompatibility complex, class I, A	antigen processing and presentation of peptide antigen via MHC class I /// immune response /// cellular defense response /// membrane /// integral to membrane /// antigen processing and presentation /// MHC class I receptor activity /// MHC class I protein complex /// Golgi membrane /// protein binding /// integral to plasma membrane /// immune response /// early endosome membrane /// MHC class I…
8178489	1.15331	2.22423	11.0139	9.74136	6.27688e-09	3.21541e-06	10.6416	---	---	---
8169995	1.1496	2.21852	8.06432	6.3962	3.46308e-06	0.000915161	4.61331	FAM122C	family with sequence similarity 122C	---
8124901	1.13937	2.20284	11.0075	9.44637	1.03429e-08	4.85052e-06	10.1743	HLA-C /// HLA-B	major histocompatibility complex, class I, C /// major histocompatibility complex, class I, B	antigen processing and presentation of peptide antigen via MHC class I /// protein binding /// membrane fraction /// plasma membrane /// integral to plasma membrane /// defense response /// immune response /// immune response /// membrane /// integral to membrane /// antigen processing and presentation /// MHC class I receptor activity /// MHC class I protein complex /// interspecies interaction …
7946089	1.12974	2.1882	9.83278	5.41782	2.89119e-05	0.00593666	2.55058	TRIM5	tripartite motif-containing 5	cytoplasmic mRNA processing body /// protein binding /// intracellular /// cytoplasm /// zinc ion binding /// response to virus /// ligase activity /// protein homodimerization activity /// interspecies interaction between organisms /// metal ion binding /// modification-dependent protein catabolic process
8177717	1.12492	2.1809	8.50101	11.6473	3.14262e-10	2.32533e-07	13.3929	HLA-F	major histocompatibility complex, class I, F	antigen processing and presentation of peptide antigen via MHC class I /// immune response /// membrane /// integral to membrane /// antigen processing and presentation /// MHC class I receptor activity /// MHC class I protein complex
8094259	1.09615	2.13783	10.3032	7.59174	3.06332e-07	0.000100989	6.95541	LAP3	leucine aminopeptidase 3	magnesium ion binding /// aminopeptidase activity /// intracellular /// cytoplasm /// mitochondrion /// proteolysis /// peptidase activity /// metalloexopeptidase activity /// zinc ion binding /// manganese ion binding /// protein metabolic process
8119198	1.0931	2.13332	9.58901	10.1324	3.28832e-09	1.85578e-06	11.2432	FTSJD2	FtsJ methyltransferase domain containing 2	nucleic acid binding /// protein binding /// intracellular /// nucleus /// methyltransferase activity /// transferase activity /// methylation
8125500	1.09274	2.13278	8.39974	8.47316	5.79286e-08	2.14317e-05	8.5472	PSMB8	proteasome (prosome, macropain) subunit, beta type, 8 (large multifunctional peptidase 7)	proteasome complex /// threonine-type endopeptidase activity /// protein binding /// nucleus /// cytoplasm /// proteasome core complex /// immune response /// peptidase activity /// anaphase-promoting complex-dependent proteasomal ubiquitin-dependent protein catabolic process /// interspecies interaction between organisms /// negative regulation of ubiquitin-protein ligase activity involved in mi…
8178855	1.09274	2.13278	8.39974	8.47316	5.79286e-08	2.14317e-05	8.5472	PSMB8	proteasome (prosome, macropain) subunit, beta type, 8 (large multifunctional peptidase 7)	proteasome complex /// threonine-type endopeptidase activity /// protein binding /// nucleus /// cytoplasm /// proteasome core complex /// immune response /// peptidase activity /// anaphase-promoting complex-dependent proteasomal ubiquitin-dependent protein catabolic process /// interspecies interaction between organisms /// negative regulation of ubiquitin-protein ligase activity involved in mi…
8180049	1.09274	2.13278	8.39974	8.47316	5.79286e-08	2.14317e-05	8.5472	PSMB8	proteasome (prosome, macropain) subunit, beta type, 8 (large multifunctional peptidase 7)	proteasome complex /// threonine-type endopeptidase activity /// protein binding /// nucleus /// cytoplasm /// proteasome core complex /// immune response /// peptidase activity /// anaphase-promoting complex-dependent proteasomal ubiquitin-dependent protein catabolic process /// interspecies interaction between organisms /// negative regulation of ubiquitin-protein ligase activity involved in mi…
8179019	1.09176	2.13133	8.08772	12.1521	1.51214e-10	1.17092e-07	14.05	HLA-F	major histocompatibility complex, class I, F	antigen processing and presentation of peptide antigen via MHC class I /// immune response /// membrane /// integral to membrane /// antigen processing and presentation /// MHC class I receptor activity /// MHC class I protein complex
8127778	1.07624	2.10854	9.1378	6.42011	3.29299e-06	0.000888242	4.66216	FAM46A	family with sequence similarity 46, member A	---
8104693	1.07366	2.10477	7.60394	10.3368	2.36184e-09	1.37969e-06	11.5496	PDZD2	PDZ domain containing 2	protein binding /// extracellular region /// nucleus /// cytoplasm /// endoplasmic reticulum /// cell-cell junction /// cell adhesion
8179049	1.073	2.1038	11.6062	6.43567	3.18691e-06	0.000869791	4.69392	HLA-G /// HLA-J /// HLA-A	major histocompatibility complex, class I, G /// major histocompatibility complex, class I, J (pseudogene) /// major histocompatibility complex, class I, A	Golgi membrane /// antigen processing and presentation of peptide antigen via MHC class I /// protein binding /// integral to plasma membrane /// immune response /// immune response /// membrane /// integral to membrane /// antigen processing and presentation /// early endosome membrane /// MHC class I receptor activity /// MHC class I protein complex /// interspecies interaction between organism…
8179041	1.07011	2.0996	11.7162	6.74615	1.66937e-06	0.000479182	5.32034	---	---	---
8048976	1.05366	2.0758	8.07552	5.58624	1.99041e-05	0.00430356	2.91386	---	---	---
7906400	1.05347	2.07551	11.7322	5.68	1.6191e-05	0.00357027	3.11475	IFI16	interferon, gamma-inducible protein 16	DNA binding /// double-stranded DNA binding /// protein binding /// nucleus /// nucleoplasm /// nucleolus /// cytoplasm /// regulation of transcription, DNA-dependent /// cell proliferation /// response to virus /// transcription repressor activity /// hemopoiesis /// myeloid cell differentiation /// monocyte differentiation /// DNA damage response, signal transduction by p53 class mediator resul…
8117813	1.05315	2.07506	11.4398	7.04537	9.0615e-07	0.000276808	5.91095	HLA-G /// HLA-J /// HLA-A	major histocompatibility complex, class I, G /// major histocompatibility complex, class I, J (pseudogene) /// major histocompatibility complex, class I, A	Golgi membrane /// antigen processing and presentation of peptide antigen via MHC class I /// protein binding /// integral to plasma membrane /// immune response /// immune response /// membrane /// integral to membrane /// antigen processing and presentation /// early endosome membrane /// MHC class I receptor activity /// MHC class I protein complex /// interspecies interaction between organism…
7951397	1.05171	2.07298	6.6079	5.5381	2.21384e-05	0.00475577	2.81034	CASP1	caspase 1, apoptosis-related cysteine peptidase (interleukin 1, beta, convertase)	response to hypoxia /// cysteine-type endopeptidase activity /// protein binding /// extracellular region /// intracellular /// cytoplasm /// proteolysis /// apoptosis /// induction of apoptosis /// signal transduction /// cell death /// peptidase activity /// caspase activator activity /// protein processing /// response to ATP /// response to chemical stimulus /// regulation of apoptosis /// po…
8006531	1.04645	2.06544	10.5748	6.60042	2.25772e-06	0.000631726	5.02802	SLFN5	schlafen family member 5	nucleotide binding /// ATP binding /// nucleus /// cell differentiation
8048940	1.04191	2.05895	10.2778	9.90886	4.74852e-09	2.55019e-06	10.9017	SP100	SP100 nuclear antigen	negative regulation of transcription from RNA polymerase II promoter /// DNA binding /// transcription coactivator activity /// transcription corepressor activity /// protein binding /// nucleus /// chromosome /// DNA damage response, signal transduction by p53 class mediator resulting in transcription of p21 class mediator /// PML body /// kinase binding /// protein domain specific binding /// r…
8016847	1.03261	2.04572	11.485	10.2789	2.59289e-09	1.48854e-06	11.4633	TRIM25	tripartite motif-containing 25	transcription factor activity /// ubiquitin-protein ligase activity /// protein binding /// nucleus /// nucleolus /// cytoplasm /// focal adhesion /// zinc ion binding /// response to virus /// ligase activity /// acid-amino acid ligase activity /// cell junction /// interspecies interaction between organisms /// innate immune response /// metal ion binding /// cytoplasm
8160213	1.03253	2.04561	6.69177	6.01811	7.75585e-06	0.00188501	3.83043	TTC39B	tetratricopeptide repeat domain 39B	binding
8010426	1.02913	2.0408	9.7426	9.82495	5.45873e-09	2.88507e-06	10.7719	KIAA1618 /// RNF213	KIAA1618 /// ring finger protein 213	nucleotide binding /// protein binding /// zinc ion binding /// nucleoside-triphosphatase activity /// metal ion binding
8117321	1.01803	2.02515	9.57905	5.44869	2.69935e-05	0.00561751	2.6174	TRIM38	tripartite motif-containing 38	signal transducer activity /// protein binding /// cellular_component /// intracellular /// zinc ion binding /// positive regulation of I-kappaB kinase/NF-kappaB cascade /// metal ion binding
8177732	1.00222	2.00308	11.4917	8.91551	2.60875e-08	1.08579e-05	9.30337	HLA-A /// HLA-C /// HLA-K /// LOC441528 /// HLA-B	major histocompatibility complex, class I, A /// major histocompatibility complex, class I, C /// major histocompatibility complex, class I, K (pseudogene) /// hypothetical protein LOC441528 /// major histocompatibility complex, class I, B	Golgi membrane /// antigen processing and presentation of peptide antigen via MHC class I /// protein binding /// integral to plasma membrane /// immune response /// immune response /// membrane /// integral to membrane /// antigen processing and presentation /// early endosome membrane /// MHC class I receptor activity /// MHC class I protein complex /// interspecies interaction between organism…
8010454	0.999435	1.99922	10.1401	9.17094	1.66431e-08	7.38886e-06	9.72735	RNF213 /// LOC100294362	ring finger protein 213 /// hypothetical LOC100294362	nucleotide binding /// protein binding /// zinc ion binding /// nucleoside-triphosphatase activity /// metal ion binding
7910950	0.981101	1.97397	5.48997	5.91209	9.75474e-06	0.00230357	3.60754	KMO /// OPN3	kynurenine 3-monooxygenase (kynurenine 3-hydroxylase) /// opsin 3	monooxygenase activity /// kynurenine 3-monooxygenase activity /// kynurenine 3-monooxygenase activity /// mitochondrion /// mitochondrial outer membrane /// mitochondrial inner membrane /// cytosol /// electron carrier activity /// response to salt stress /// membrane /// integral to membrane /// NAD(P)H oxidase activity /// pyridine nucleotide biosynthetic process /// tryptophan catabolic proce…
7935639	0.972641	1.96243	8.87003	6.8779	1.27369e-06	0.000382073	5.58202	SLC25A28	solute carrier family 25, member 28	binding /// mitochondrion /// mitochondrial inner membrane /// ion transport /// iron ion transport /// membrane /// integral to membrane /// transmembrane transport /// iron ion binding
8075695	0.969478	1.95813	6.89919	7.3881	4.56771e-07	0.000147661	6.5713	APOL3	apolipoprotein L, 3	signal transducer activity /// lipid transporter activity /// cellular_component /// extracellular region /// cytoplasm /// lipid transport /// inflammatory response /// lipid binding /// lipoprotein metabolic process /// positive regulation of I-kappaB kinase/NF-kappaB cascade
7938012	0.963866	1.95053	7.26429	6.37664	3.60897e-06	0.000946205	4.57328	TRIM6 /// TRIM6-TRIM34 /// TRIM34 /// TRIM78P	tripartite motif-containing 6 /// TRIM6-TRIM34 readthrough /// tripartite motif-containing 34 /// tripartite motif-containing 78, pseudogene	molecular_function /// protein binding /// intracellular /// cytoplasm /// zinc ion binding /// metal ion binding /// protein trimerization
8117777	0.956252	1.94026	10.2002	8.59681	4.62336e-08	1.79005e-05	8.7614	HLA-G /// HLA-A /// HLA-K /// LOC441528 /// HLA-B /// HLA-H	major histocompatibility complex, class I, G /// major histocompatibility complex, class I, A /// major histocompatibility complex, class I, K (pseudogene) /// hypothetical protein LOC441528 /// major histocompatibility complex, class I, B /// major histocompatibility complex, class I, H (pseudogene)	Golgi membrane /// antigen processing and presentation of peptide antigen via MHC class I /// protein binding /// integral to plasma membrane /// immune response /// immune response /// membrane /// integral to membrane /// antigen processing and presentation /// early endosome membrane /// MHC class I receptor activity /// MHC class I protein complex /// interspecies interaction between organism…
8063955	0.945101	1.92532	9.63728	5.43003	2.81367e-05	0.00581906	2.57703	OGFR	opioid growth factor receptor	regulation of cell growth /// receptor activity /// opioid receptor activity /// cellular_component /// nucleus /// cytoplasm /// membrane
7920531	0.913269	1.88331	11.1374	10.4072	2.10951e-09	1.25429e-06	11.654	ADAR	adenosine deaminase, RNA-specific	DNA binding /// double-stranded RNA binding /// double-stranded RNA adenosine deaminase activity /// double-stranded RNA adenosine deaminase activity /// intracellular /// nucleus /// nucleus /// nucleolus /// cytoplasm /// mRNA processing /// base conversion or substitution editing /// hydrolase activity /// gene silencing by RNA /// metal ion binding /// nucleolus /// zinc ion binding
8117800	0.911421	1.8809	11.4988	9.14755	1.73367e-08	7.59554e-06	9.68889	HLA-A /// HLA-C /// HLA-K /// LOC441528 /// HLA-B	major histocompatibility complex, class I, A /// major histocompatibility complex, class I, C /// major histocompatibility complex, class I, K (pseudogene) /// hypothetical protein LOC441528 /// major histocompatibility complex, class I, B	Golgi membrane /// antigen processing and presentation of peptide antigen via MHC class I /// protein binding /// integral to plasma membrane /// immune response /// immune response /// membrane /// integral to membrane /// antigen processing and presentation /// early endosome membrane /// MHC class I receptor activity /// MHC class I protein complex /// interspecies interaction between organism…
8151447	0.902412	1.86919	7.91032	6.40913	3.37001e-06	0.00089769	4.63974	IL7	interleukin 7	T cell lineage commitment /// cytokine activity /// interleukin-7 receptor binding /// protein binding /// extracellular region /// extracellular space /// anti-apoptosis /// humoral immune response /// cell-cell signaling /// growth factor activity /// positive regulation of cell proliferation /// organ morphogenesis /// regulation of gene expression /// negative regulation of cell growth /// po…
8066905	0.89395	1.85826	10.8965	6.93652	1.13011e-06	0.000342086	5.69762	ZNFX1	zinc finger, NFX1-type containing 1	nucleotide binding /// serine-tRNA ligase activity /// ATP binding /// cytoplasm /// translation /// seryl-tRNA aminoacylation /// metal ion binding /// transcription factor activity /// nucleus /// regulation of transcription, DNA-dependent /// zinc ion binding
7917561	0.854684	1.80836	5.46608	5.73641	1.43064e-05	0.00317574	3.23512	GBP4	guanylate binding protein 4	nucleotide binding /// GTPase activity /// GTP binding /// cytoplasm /// immune response
8153609	0.841763	1.79224	8.54241	7.56875	3.20373e-07	0.000104583	6.91236	PARP10	poly (ADP-ribose) polymerase family, member 10	NAD+ ADP-ribosyltransferase activity /// nucleus /// nucleolus /// cytoplasm /// transferase activity, transferring glycosyl groups
7983157	0.841191	1.79153	10.3781	10.06	3.70195e-09	2.02072e-06	11.1332	TMEM62	transmembrane protein 62	membrane /// integral to membrane
8179638	0.822022	1.76788	9.60112	6.62299	2.15416e-06	0.000607857	5.0735	TRIM26	tripartite motif-containing 26	DNA binding /// protein binding /// cellular_component /// intracellular /// cytoplasm /// biological_process /// zinc ion binding /// metal ion binding
7931899	0.817231	1.76202	9.30171	7.86888	1.79453e-07	6.22421e-05	7.46827	IL15RA	interleukin 15 receptor, alpha	Golgi membrane /// signal transducer activity /// receptor activity /// cytokine receptor activity /// protein binding /// extracellular region /// extracellular space /// nucleus /// endoplasmic reticulum /// endoplasmic reticulum membrane /// Golgi apparatus /// signal transduction /// cell proliferation /// membrane /// integral to membrane /// cytoplasmic vesicle membrane /// cytoplasmic vesi…
8117476	0.811383	1.75489	8.53798	5.52038	2.30243e-05	0.00491436	2.77217	BTN3A3	butyrophilin, subfamily 3, member A3	membrane /// integral to membrane
7899394	0.808433	1.75131	6.53576	5.49187	2.45262e-05	0.00513615	2.71067	C1orf38	chromosome 1 open reading frame 38	cell adhesion
7914603	0.775404	1.71167	10.0356	6.41797	3.30786e-06	0.000888242	4.65779	RNF19B	ring finger protein 19B	protein binding /// immune response /// zinc ion binding /// membrane /// integral to membrane /// ligase activity /// metal ion binding /// protein binding /// modification-dependent protein catabolic process
8148572	0.771611	1.70718	10.9244	6.48601	2.86723e-06	0.000795584	4.79641	LY6E	lymphocyte antigen 6 complex, locus E	in utero embryonic development /// plasma membrane /// integral to plasma membrane /// cell surface receptor linked signaling pathway /// adrenal gland development /// anchored to membrane /// organ growth /// norepinephrine metabolic process /// epinephrine secretion /// ventricular cardiac muscle tissue morphogenesis /// cell surface receptor linked signal transduction /// ventricular cardiac m…
8061073	0.76775	1.70261	7.71846	5.51612	2.32427e-05	0.00492937	2.76298	---	---	---
8124726	0.765162	1.69956	9.46611	6.35163	3.80479e-06	0.000987301	4.52202	TRIM26	tripartite motif-containing 26	DNA binding /// protein binding /// cellular_component /// intracellular /// cytoplasm /// biological_process /// zinc ion binding /// metal ion binding
8091141	0.76328	1.69735	10.777	5.8916	1.01983e-05	0.00237464	3.5643	XRN1	5'-3' exoribonuclease 1	DNA binding /// RNA binding /// protein binding /// intracellular /// cytoplasm /// nucleobase, nucleoside, nucleotide and nucleic acid metabolic process /// 5'-3' exonuclease activity /// hydrolase activity /// histone mRNA catabolic process
7985777	0.744306	1.67517	8.22517	5.65763	1.7007e-05	0.00370118	3.06691	ISG20	interferon stimulated exonuclease gene 20kDa	3'-5'-exoribonuclease activity /// DNA catabolic process, exonucleolytic /// RNA binding /// exonuclease activity /// intracellular /// nucleus /// nucleoplasm /// RNA catabolic process /// cell proliferation /// single-stranded DNA specific 3'-5' exodeoxyribonuclease activity /// exoribonuclease II activity /// response to virus /// PML body /// hydrolase activity /// metal ion binding /// manga…
8107934	0.732181	1.66115	8.28884	5.31167	3.66385e-05	0.00734912	2.32009	C5orf56	chromosome 5 open reading frame 56	---
8001317	0.726336	1.65443	8.68876	5.41549	2.9062e-05	0.00593666	2.54554	N4BP1	NEDD4 binding protein 1	nucleus
8018975	0.664966	1.58553	11.2791	7.31392	5.29062e-07	0.000169386	6.42984	LGALS3BP	lectin, galactoside-binding, soluble, 3 binding protein	scavenger receptor activity /// protein binding /// extracellular region /// proteinaceous extracellular matrix /// extracellular space /// nucleus /// cellular defense response /// cell adhesion /// signal transduction /// membrane /// intracellular membrane-bounded organelle /// scavenger receptor activity
7945371	0.641653	1.56012	12.1759	5.95543	8.88038e-06	0.00211207	3.69883	IFITM3	interferon induced transmembrane protein 3 (1-8U)	plasma membrane /// immune response /// response to biotic stimulus /// integral to membrane
7910694	0.626504	1.54382	7.51566	5.82392	1.18165e-05	0.00267656	3.42109	EDARADD	EDAR-associated death domain	hair follicle development /// protein binding /// cytoplasm /// signal transduction /// multicellular organismal development /// cell differentiation /// odontogenesis of dentine-containing tooth /// I-kappaB kinase/NF-kappaB cascade
8030339	0.586482	1.50158	9.15461	5.50094	2.40377e-05	0.00506571	2.73025	FLT3LG	fms-related tyrosine kinase 3 ligand	receptor binding /// cytokine activity /// extracellular region /// extracellular space /// soluble fraction /// plasma membrane /// signal transduction /// positive regulation of cell proliferation /// cell surface /// integral to membrane /// lymphocyte differentiation /// receptor tyrosine kinase binding /// intrinsic to external side of plasma membrane /// protein homodimerization activity //…
8180034	0.579965	1.49481	10.0039	6.12501	6.16347e-06	0.0015666	4.05371	HLA-DOB /// TAP2	major histocompatibility complex, class II, DO beta /// transporter 2, ATP-binding cassette, sub-family B (MDR/TAP)	nucleotide binding /// homoaconitate hydratase activity /// transporter activity /// protein binding /// ATP binding /// nucleus /// endoplasmic reticulum /// endoplasmic reticulum lumen /// endoplasmic reticulum membrane /// cytosol /// protein complex assembly /// intracellular protein transport /// immune response /// peptide transporter activity /// peptide antigen-transporting ATPase activit…
8178841	0.562594	1.47692	9.8242	6.34547	3.85468e-06	0.000987301	4.50938	HLA-DOB /// TAP2	major histocompatibility complex, class II, DO beta /// transporter 2, ATP-binding cassette, sub-family B (MDR/TAP)	nucleotide binding /// homoaconitate hydratase activity /// transporter activity /// protein binding /// ATP binding /// nucleus /// endoplasmic reticulum /// endoplasmic reticulum lumen /// endoplasmic reticulum membrane /// cytosol /// protein complex assembly /// intracellular protein transport /// immune response /// peptide transporter activity /// peptide antigen-transporting ATPase activit…
8125483	0.559164	1.47342	9.99392	6.87079	1.29236e-06	0.000384212	5.56795	HLA-DOB /// TAP2	major histocompatibility complex, class II, DO beta /// transporter 2, ATP-binding cassette, sub-family B (MDR/TAP)	nucleotide binding /// homoaconitate hydratase activity /// transporter activity /// protein binding /// ATP binding /// nucleus /// endoplasmic reticulum /// endoplasmic reticulum lumen /// endoplasmic reticulum membrane /// cytosol /// protein complex assembly /// intracellular protein transport /// immune response /// peptide transporter activity /// peptide antigen-transporting ATPase activit…
8154785	0.55916	1.47341	11.2554	5.34407	3.40789e-05	0.00687712	2.39057	CHMP5	chromatin modifying protein 5	regulation of receptor recycling /// protein binding /// nucleus /// cytoplasm /// endosome /// cytosol /// lysosome organization /// endosome to lysosome transport /// endosome membrane /// protein transport /// membrane
8095341	0.557303	1.47152	8.80524	5.86611	1.07793e-05	0.00249248	3.51043	---	---	---
8018922	0.551791	1.4659	9.42644	5.18511	4.86647e-05	0.0095881	2.04387	CYTH1	cytohesin 1	ARF guanyl-nucleotide exchange factor activity /// protein binding /// intracellular /// cytoplasm /// plasma membrane /// vesicle-mediated transport /// regulation of cell adhesion /// regulation of ARF protein signal transduction /// ARF guanyl-nucleotide exchange factor activity
8117861	0.54592	1.45995	7.52824	5.21882	4.51145e-05	0.00894153	2.11758	HLA-L /// HLA-L	major histocompatibility complex, class I, L (pseudogene) /// major histocompatibility complex, class I, L, pseudogene	---
8179080	0.54592	1.45995	7.52824	5.21882	4.51145e-05	0.00894153	2.11758	HLA-L /// HLA-L	major histocompatibility complex, class I, L (pseudogene) /// major histocompatibility complex, class I, L, pseudogene	---
8011599	0.527445	1.44137	9.64306	6.02164	7.69711e-06	0.00188501	3.83782	ANKFY1	ankyrin repeat and FYVE domain containing 1	protein binding /// cytoplasm /// endosome /// zinc ion binding /// endosome membrane /// membrane /// metal ion binding
8089299	0.465262	1.38057	11.3151	6.03885	7.41687e-06	0.00184298	3.87386	CD47	CD47 molecule	protein binding /// plasma membrane /// integral to plasma membrane /// cell adhesion /// integrin-mediated signaling pathway /// positive regulation of cell proliferation /// positive regulation of cell-cell adhesion /// positive regulation of T cell activation /// thrombospondin receptor activity /// plasma membrane
8125713	0.430287	1.3475	10.4119	5.37077	3.21074e-05	0.00651877	2.44856	TAPBP	TAP binding protein (tapasin)	Golgi membrane /// protein binding /// endoplasmic reticulum /// endoplasmic reticulum membrane /// microsome /// protein complex assembly /// retrograde vesicle-mediated transport, Golgi to ER /// immune response /// peptide antigen-transporting ATPase activity /// membrane /// integral to membrane /// antigen processing and presentation of endogenous peptide antigen via MHC class I /// MHC clas…
8036351	-0.711711	0.610596	9.02341	-5.84574	1.12679e-05	0.00256978	3.46732	ZNF850P /// ZNF850P	zinc finger protein 850 pseudogene /// zinc finger protein 850 (pseudogene)	DNA binding /// intracellular /// nucleus /// regulation of transcription, DNA-dependent /// zinc ion binding /// metal ion binding
8076792	-0.875606	0.545025	9.81078	-7.14865	7.35899e-07	0.000226882	6.11178	CERK	ceramide kinase	nucleotide binding /// magnesium ion binding /// integral to membrane of membrane fraction /// ceramide kinase activity /// diacylglycerol kinase activity /// ATP binding /// nucleus /// cytoplasm /// ceramide metabolic process /// activation of protein kinase C activity by G-protein coupled receptor protein signaling pathway /// membrane /// transferase activity /// calcium ion binding /// cytop…

## Sheet: HGNC
ADAR
AIM2
ANKFY1
APOL1
APOL2
APOL3
APOL6
BATF2
BST2
BTN3A3
C19orf66
C1orf38
C1R
C3AR1
C5orf56
CARD17
CD47
CERK
CHMP5
CMPK2
CXCL10
CXCL11
CYP2J2
CYTH1
DDX58
DDX60
DDX60L
DHX58
DTX3L
EDARADD
EIF2AK2
ERVWE2
FAM122C
FAM46A
FLT3LG
FTSJD2
GBP1
GBP2
GBP3
GBP4
GBP5
GCA
GIMAP2
HDX
HERC5
HERC6
HLA-A
HLA-B
HLA-C
HLA-E
HLA-G
HLA-H
HLA-J
HLA-L
IFI16
IFI27
IFI35
IFI44L
IFI6
IFIH1
IFIT1
IFIT3
IFIT5
IFITM1
IFITM3
IL15RA
IL7
IRF9
ISG15
ISG20
KMO
LAP3
LGALS3BP
LGALS9
LY6E
MX1
MX2
N4BP1
NLRC5
NMI
OAS1
OAS2
OAS3
OASL
OGFR
PARP10
PARP12
PARP14
PARP9
PDGFRL
PDZD2
PHF11
PLSCR1
PML
PNPT1
PPM1K
PSMB8
PSMB9
RASGRP3
RNF19B
RNF213
RSAD2
RTP4
SAMD9
SAMD9L
SAMHD1
SLC15A3
SLC25A28
SLFN5
SP100
SP110
STAT1
STAT2
TAP1
TAP2
TAPBP
TDRD7
TLR3
TMEM140
TMEM62
TNFSF10
TNFSF13B
TRANK1
TRIM14
TRIM21
TRIM22
TRIM25
TRIM26
TRIM34
TRIM38
TRIM5
TTC39B
UBA7
UBE2L6
USP18
XAF1
XRN1
ZNFX1
