# Supplementary material for: Suppression of IFN-Induced Transcription Underlies IFN Defects Generated by Activated Ras/MEK in Human Cancer Cells
Source: PLoS One. 2012 Sep 7;7(9):e44267. doi: 10.1371/journal.pone.0044267 (PMC3436881; doi:10.1371/journal.pone.0044267)
Supplement: File S4 — Differentially expressed genes in HT1080 cells treated with U0126 for 12 h compared to vehicle treated controls (FDR <0.01). (XLS) [file pone.0044267.s009.xls]

## Sheet: tt_U12p01
ID	logFC	FC	AveExpr	t	P.Value	adj.P.Val	B	Gene Symbol	Gene Title	GO Description
8129666	1.98293	3.95296	8.22952	6.81303	1.45e-06	0.000440417	5.455	SLC2A12	solute carrier family 2 (facilitated glucose transporter), member 12	transporter activity /// cytoplasm /// carbohydrate transport /// endomembrane system /// membrane /// integral to membrane /// substrate-specific transmembrane transporter activity /// perinuclear region of cytoplasm /// transmembrane transport
8040103	1.96153	3.89475	9.49687	8.26885	8.44e-08	4.93e-05	8.15159	ID2	inhibitor of DNA binding 2, dominant negative helix-loop-helix protein	negative regulation of transcription from RNA polymerase II promoter /// chromatin /// protein binding /// nucleus /// cytoplasm /// cytosol /// multicellular organismal development /// heart development /// positive regulation of cell proliferation /// negative regulation of transcription /// transcription repressor activity /// enucleate erythrocyte differentiation /// negative regulation of tr…
8124562	1.77209	3.41548	7.50292	9.52979	8.97e-09	8.07e-06	10.2334	ZNF323	zinc finger protein 323	transcription factor activity /// intracellular /// nucleus /// cytoplasm /// regulation of transcription, DNA-dependent /// zinc ion binding /// metal ion binding /// nucleus
8141843	1.70753	3.26602	6.94298	5.38941	3.08e-05	0.00423784	2.52207	LOC100286937 /// RASA4	similar to HSPC047 protein /// RAS p21 protein activator 4	GTPase activator activity /// intracellular /// cytoplasm /// cytosol /// plasma membrane /// metal ion binding /// regulation of small GTPase mediated signal transduction /// intracellular signaling cascade /// zinc ion binding
8083743	1.58041	2.99055	6.68093	5.65623	1.71e-05	0.00278681	3.09154	ARL14	ADP-ribosylation factor-like 14	nucleotide binding /// GTP binding /// intracellular /// small GTPase mediated signal transduction
7987454	1.39608	2.63185	8.05915	7.9473	1.55e-07	7.4e-05	7.58345	BMF	Bcl2 modifying factor	protein binding /// protein binding /// cytoplasm /// cytosol /// plasma membrane /// apoptosis /// myosin complex /// regulation of apoptosis
7958200	1.28946	2.44437	9.99187	7.1769	6.95e-07	0.000238696	6.15889	EID3	EP300 interacting inhibitor of differentiation 3	nucleus /// cytoplasm /// regulation of transcription
8113504	1.27554	2.42089	10.1519	6.94709	1.11e-06	0.000350748	5.71662	C5orf13	chromosome 5 open reading frame 13	cytoplasm /// protein binding /// regulation of transforming growth factor beta receptor signaling pathway
8151334	1.25757	2.39092	7.26042	5.4994	2.41e-05	0.00361762	2.75779	MSC /// MSC	musculin (activated B-cell factor-1) /// musculin	transcription factor activity /// transcription corepressor activity /// nucleus /// transcription from RNA polymerase II promoter /// regulation of transcription /// nucleus
8098263	1.24956	2.37768	7.30392	8.18608	9.85e-08	5.13e-05	8.00682	PALLD	palladin, cytoskeletal associated protein	actin binding /// protein binding /// nucleus /// cytoplasm /// cytoskeleton /// actin filament /// cytoskeleton organization /// muscle alpha-actinin binding
7980485	1.24479	2.36984	5.88712	4.98426	7.66e-05	0.00812205	1.6435	DIO2	deiodinase, iodothyronine, type II	selenocysteine incorporation /// thyroxine 5'-deiodinase activity /// plasma membrane /// thyroid hormone generation /// selenium binding /// response to cold /// membrane /// integral to membrane /// thyroid hormone catabolic process /// hormone biosynthetic process /// oxidation reduction
8012949	1.16983	2.24985	7.72939	5.10185	5.87e-05	0.00664868	1.90002	TRIM16 /// FBXW10 /// CDRT1	tripartite motif-containing 16 /// F-box and WD repeat domain containing 10 /// CMT1A duplicated region transcript 1	molecular_function /// cellular_component /// biological_process /// DNA binding /// protein binding /// intracellular /// cytoplasm /// zinc ion binding /// transcription activator activity /// PML body /// interleukin-1 binding /// NACHT domain binding /// response to retinoic acid /// positive regulation of gene-specific transcription /// histone H3 acetylation /// histone H4 acetylation /// p…
8162533	1.15254	2.22304	8.09182	5.155	5.21e-05	0.00602076	2.01559	PTCH1	patched homolog 1 (Drosophila)	neural tube formation /// neural tube closure /// heart morphogenesis /// receptor activity /// patched binding /// protein binding /// integral to plasma membrane /// signal transduction /// smoothened signaling pathway /// pattern specification process /// hedgehog receptor activity /// heparin binding /// cell proliferation /// epidermis development /// regulation of smoothened signaling pathw…
7974689	1.1512	2.22099	7.29286	5.51241	2.34e-05	0.00354674	2.78559	DACT1	dapper, antagonist of beta-catenin, homolog 1 (Xenopus laevis)	protein binding /// nucleus /// cytoplasm /// multicellular organismal development /// Wnt receptor signaling pathway /// nucleus /// cytoplasm
8171297	1.13776	2.20039	11.5164	5.97333	8.54e-06	0.0016204	3.75733	MID1	midline 1 (Opitz/BBB syndrome)	microtubule cytoskeleton organization /// protein binding /// intracellular /// cytoplasm /// spindle /// microtubule /// microtubule associated complex /// negative regulation of microtubule depolymerization /// pattern specification process /// zinc ion binding /// ligase activity /// metal ion binding /// protein binding /// modification-dependent protein catabolic process
8060997	1.12849	2.18629	8.71967	4.94963	8.29e-05	0.00856756	1.56773	SPTLC3	serine palmitoyltransferase, long chain base subunit 3	serine C-palmitoyltransferase activity /// endoplasmic reticulum /// endoplasmic reticulum membrane /// acyltransferase activity /// biosynthetic process /// membrane /// integral to membrane /// transferase activity, transferring nitrogenous groups /// serine C-palmitoyltransferase complex /// sphingolipid biosynthetic process /// pyridoxal phosphate binding /// sphingoid biosynthetic process
8080781	1.12028	2.1739	11.2403	5.90653	9.87e-06	0.00178666	3.61814	PXK	PX domain containing serine/threonine kinase	nucleotide binding /// actin binding /// protein kinase activity /// protein binding /// ATP binding /// cytoplasm /// plasma membrane /// protein amino acid phosphorylation /// inflammatory response /// cell communication /// phosphoinositide binding /// regulation of synaptic transmission
7925257	1.11065	2.15943	8.78519	6.71574	1.78e-06	0.000501567	5.26346	LYST	lysosomal trafficking regulator	protein binding /// cytoplasm /// protein transport /// microtubule cytoskeleton /// leukocyte chemotaxis /// melanosome organization /// endosome to lysosome transport via multivesicular body sorting pathway /// mast cell secretory granule organization /// natural killer cell mediated cytotoxicity /// defense response to bacterium /// defense response to protozoan /// pigmentation /// defense re…
8047487	1.09309	2.1333	8.47308	6.95585	1.09e-06	0.000347865	5.73362	FZD7	frizzled homolog 7 (Drosophila)	non-G-protein coupled 7TM receptor activity /// G-protein coupled receptor activity /// plasma membrane /// signal transduction /// G-protein coupled receptor protein signaling pathway /// multicellular organismal development /// integral to membrane /// Wnt receptor signaling pathway /// Wnt receptor activity /// plasma membrane /// integral to membrane
8099912	1.05454	2.07706	8.74612	5.52185	2.29e-05	0.00348928	2.80572	C4orf34	chromosome 4 open reading frame 34	protein binding /// membrane /// integral to membrane
7902290	1.01614	2.0225	7.39782	6.26892	4.53e-06	0.00104833	4.36621	CTH	cystathionase (cystathionine gamma-lyase)	cystathionine beta-lyase activity /// cystathionine gamma-lyase activity /// cytoplasm /// cysteine metabolic process /// glutathione metabolic process /// negative regulation of cell proliferation /// cellular amino acid biosynthetic process /// lyase activity /// protein-pyridoxal-5-phosphate linkage via peptidyl-N6-pyridoxal phosphate-L-lysine /// cysteine biosynthetic process /// pyridoxal ph…
8121076	0.984621	1.97879	9.89135	5.16296	5.12e-05	0.00595522	2.03287	PNRC1	proline-rich nuclear receptor coactivator 1	protein binding /// nucleus /// regulation of transcription /// nucleus
8129937	0.972906	1.96279	11.1983	5.35072	3.36e-05	0.00443647	2.43886	CITED2	Cbp/p300-interacting transactivator, with Glu/Asp-rich carboxy-terminal domain, 2	negative regulation of transcription from RNA polymerase II promoter /// nuclear chromatin /// blood vessel development /// vasculogenesis /// response to hypoxia /// trophectodermal cell differentiation /// liver development /// embryonic placenta development /// transcription factor activity /// transcription coactivator activity /// transcription corepressor activity /// protein binding /// nu…
8111220	0.970056	1.95892	6.42774	5.78321	1.29e-05	0.00222805	3.35965	CDH18	cadherin 18, type 2	calcium ion binding /// protein binding /// plasma membrane /// cell adhesion /// homophilic cell adhesion /// integral to membrane /// plasma membrane
8059413	0.965075	1.95216	11.4087	6.56726	2.42e-06	0.000643547	4.96847	DOCK10	dedicator of cytokinesis 10	guanyl-nucleotide exchange factor activity /// GTP binding /// GTPase binding
7969677	0.957212	1.94155	11.2188	7.33697	5.05e-07	0.000186707	6.46226	MBNL2	muscleblind-like 2 (Drosophila)	RNA binding /// nucleus /// cytoplasm /// mRNA processing /// zinc ion binding /// regulation of RNA splicing /// metal ion binding
7927732	0.947926	1.9291	9.42967	5.16816	5.06e-05	0.00592738	2.04416	ARID5B	AT rich interactive domain 5B (MRF1-like)	kidney development /// DNA binding /// intracellular /// nucleus /// nitrogen compound metabolic process /// post-embryonic development /// fibroblast migration /// transcription repressor activity /// multicellular organism growth /// regulation of transcription /// negative regulation of transcription, DNA-dependent /// platelet-derived growth factor receptor signaling pathway /// muscle organ …
8156571	0.937376	1.91504	6.66369	6.13562	6.02e-06	0.00129428	4.09308	C9orf3 /// MIR27B	chromosome 9 open reading frame 3 /// microRNA 27b	aminopeptidase activity /// binding /// cytoplasm /// proteolysis /// peptidase activity /// metallopeptidase activity /// zinc ion binding /// leukotriene biosynthetic process /// metal ion binding
8014066	0.933144	1.90943	10.166	5.85281	1.11e-05	0.00198633	3.50577	EVI2A	ecotropic viral integration site 2A	transmembrane receptor activity /// membrane /// integral to membrane
8139033	0.925381	1.89919	6.08462	6.30171	4.23e-06	0.000997295	4.43301	AOAH	acyloxyacyl hydrolase (neutrophil)	catalytic activity /// lipoprotein lipase activity /// lipid metabolic process /// inflammatory response /// hydrolase activity, acting on ester bonds /// acyloxyacyl hydrolase activity /// lipid metabolic process /// lipopolysaccharide metabolic process /// negative regulation of inflammatory response
8070097	0.907357	1.87561	6.51359	5.52869	2.26e-05	0.00345254	2.82034	DNAJC28	DnaJ (Hsp40) homolog, subfamily C, member 28	heat shock protein binding
8058570	0.891322	1.85488	7.61793	6.62991	2.12e-06	0.000589194	5.09333	C2orf67	chromosome 2 open reading frame 67	---
7951545	0.876199	1.83553	6.15272	5.02566	6.97e-05	0.00753907	1.73394	EXPH5	exophilin 5	protein binding /// intracellular protein transport /// Rab GTPase binding
8129573	0.852822	1.80603	7.47932	7.33504	5.07e-07	0.000186707	6.45863	MOXD1	monooxygenase, DBH-like 1	monooxygenase activity /// dopamine beta-monooxygenase activity /// copper ion binding /// endoplasmic reticulum /// endoplasmic reticulum membrane /// histidine catabolic process /// catecholamine metabolic process /// cellular process /// membrane /// integral to membrane /// metal ion binding /// oxidation reduction
7909610	0.842624	1.79331	7.424	4.91252	9.01e-05	0.00907099	1.48646	ATF3	activating transcription factor 3	transcription factor activity /// transcription corepressor activity /// protein binding /// nucleus /// nucleolus /// gluconeogenesis /// regulation of transcription, DNA-dependent /// positive regulation of cell proliferation /// identical protein binding /// sequence-specific DNA binding /// protein dimerization activity /// transcription factor activity /// nucleus
7924465	0.837202	1.78658	8.14607	5.70857	1.52e-05	0.00255183	3.20228	HHIPL2	HHIP-like 2	catalytic activity /// extracellular region /// carbohydrate metabolic process /// oxidoreductase activity, acting on the CH-OH group of donors, quinone or similar compound as acceptor /// quinone binding
8011480	0.824658	1.77111	8.45201	5.93519	9.28e-06	0.00171632	3.67793	CAMKK1	calcium/calmodulin-dependent protein kinase kinase 1, alpha	nucleotide binding /// calmodulin-dependent protein kinase activity /// calmodulin binding /// ATP binding /// nucleus /// cytoplasm /// cytosol /// protein amino acid phosphorylation /// transferase activity /// calmodulin-dependent protein kinase activity
7971015	0.803274	1.74506	8.20498	6.77723	1.57e-06	0.00045735	5.38466	SMAD9	SMAD family member 9	response to hypoxia /// Mullerian duct regression /// transcription factor activity /// protein binding /// intracellular /// nucleus /// nucleoplasm /// transcription factor complex /// cytoplasm /// cytosol /// regulation of transcription, DNA-dependent /// transforming growth factor beta receptor signaling pathway /// BMP signaling pathway /// BMP signaling pathway /// transforming growth fact…
7962151	0.786853	1.72531	9.52809	5.38059	3.14e-05	0.00428661	2.5031	DENND5B	DENN/MADD domain containing 5B	membrane /// integral to membrane
7954029	0.783676	1.72151	9.7316	5.91167	9.76e-06	0.00178293	3.62885	CDKN1B	cyclin-dependent kinase inhibitor 1B (p27, Kip1)	regulation of cyclin-dependent protein kinase activity /// G1/S transition of mitotic cell cycle /// protein kinase inhibitor activity /// cyclin-dependent protein kinase inhibitor activity /// transforming growth factor beta receptor, cytoplasmic mediator activity /// protein binding /// nucleus /// cytoplasm /// cytosol /// induction of apoptosis /// cell cycle /// cell cycle arrest /// negativ…
8117476	0.77574	1.71207	8.53798	5.27787	3.95e-05	0.00500311	2.28175	BTN3A3	butyrophilin, subfamily 3, member A3	membrane /// integral to membrane
8090214	0.771095	1.70656	8.06399	6.27258	4.5e-06	0.00104749	4.37367	SLC12A8	solute carrier family 12 (potassium/chloride transporters), member 8	ion transport /// potassium ion transport /// symporter activity /// membrane /// integral to membrane /// transmembrane transport /// potassium ion binding /// chloride ion binding
7980316	0.764355	1.69861	8.06217	6.65802	2e-06	0.000560476	5.14916	TGFB3	transforming growth factor, beta 3	activation of MAPK activity /// response to hypoxia /// in utero embryonic development /// type II transforming growth factor beta receptor binding /// type II transforming growth factor beta receptor binding /// protein binding /// extracellular region /// extracellular space /// nucleus /// cytoplasm /// plasma membrane /// induction of apoptosis /// transforming growth factor beta receptor sig…
8043244	0.758928	1.69223	7.28693	6.29902	4.25e-06	0.000997295	4.42754	ATOH8	atonal homolog 8 (Drosophila)	DNA binding /// nucleus /// multicellular organismal development /// nervous system development /// cell differentiation /// transcription regulator activity /// regulation of transcription
8047467	0.752666	1.6849	6.07629	6.22167	5.01e-06	0.00112789	4.26967	PFTK2 /// CDK15	PFTAIRE protein kinase 2 /// cyclin-dependent kinase 15	nucleotide binding /// cyclin-dependent protein kinase activity /// protein binding /// ATP binding /// protein amino acid phosphorylation /// transferase activity /// metal ion binding /// magnesium ion binding
7913655	0.743132	1.67381	11.3712	7.93155	1.59e-07	7.43e-05	7.55523	ID3	inhibitor of DNA binding 3, dominant negative helix-loop-helix protein	negative regulation of transcription from RNA polymerase II promoter /// transcription corepressor activity /// nucleus /// regulation of DNA replication /// multicellular organismal development /// heart development /// transcription factor binding /// response to wounding /// negative regulation of transcription /// transcription repressor activity /// protein domain specific binding /// neuron…
8120932	0.733188	1.66231	6.22954	6.10272	6.47e-06	0.00137116	4.02531	PRSS35	protease, serine, 35	catalytic activity /// serine-type endopeptidase activity /// extracellular region /// proteolysis
7986383	0.730934	1.65971	7.18393	5.37793	3.16e-05	0.00429446	2.4974	IGF1R	insulin-like growth factor 1 receptor	nucleotide binding /// protein tyrosine kinase activity /// receptor activity /// insulin-like growth factor receptor activity /// insulin receptor binding /// protein binding /// insulin-like growth factor binding /// ATP binding /// microsome /// integral to plasma membrane /// anti-apoptosis /// immune response /// signal transduction /// axonogenesis /// brain development /// positive regulat…
8129134	0.722695	1.65026	6.00344	5.3636	3.26e-05	0.00436276	2.46657	ROS1	c-ros oncogene 1 , receptor tyrosine kinase	nucleotide binding /// protein tyrosine kinase activity /// transmembrane receptor protein tyrosine kinase activity /// receptor activity /// protein binding /// ATP binding /// membrane fraction /// sodium:potassium-exchanging ATPase complex /// protein amino acid phosphorylation /// signal transduction /// transmembrane receptor protein tyrosine kinase signaling pathway /// membrane /// integra…
8059111	0.721934	1.64939	9.00432	5.69734	1.56e-05	0.00259484	3.17856	ATG9A /// ABCB6	ATG9 autophagy related 9 homolog A (S. cerevisiae) /// ATP-binding cassette, sub-family B (MDR/TAP), member 6	nucleotide binding /// ATP binding /// mitochondrion /// mitochondrial envelope /// mitochondrial outer membrane /// transport /// cellular iron ion homeostasis /// membrane /// integral to membrane /// ATPase activity /// ATPase activity, coupled to transmembrane movement of substances /// ATP-binding cassette (ABC) transporter complex /// transmembrane transport /// autophagic vacuole formation…
8080938	0.720844	1.64815	8.88779	5.33908	3.45e-05	0.0045175	2.41379	MITF	microphthalmia-associated transcription factor	chromatin binding /// RNA polymerase II transcription factor activity, enhancer binding /// nucleus /// regulation of transcription, DNA-dependent /// multicellular organismal development /// Wnt receptor signaling pathway /// transcription activator activity /// transcription activator activity /// melanocyte differentiation /// regulation of cell proliferation /// camera-type eye development //…
8038117	0.710494	1.63636	8.78823	6.80282	1.49e-06	0.000442057	5.43496	DBP	D site of albumin promoter (albumin D-box) binding protein	transcription factor activity /// RNA polymerase II transcription factor activity /// nucleus /// regulation of transcription from RNA polymerase II promoter /// regulation of cell proliferation /// sequence-specific DNA binding /// protein dimerization activity /// rhythmic process
7913582	0.696161	1.62019	9.34991	5.35406	3.33e-05	0.00442115	2.44603	ZNF436 /// C1orf213	zinc finger protein 436 /// chromosome 1 open reading frame 213	DNA binding /// intracellular /// nucleus /// regulation of transcription, DNA-dependent /// zinc ion binding /// metal ion binding
8074399	0.68871	1.61184	8.66197	5.70724	1.53e-05	0.00255183	3.19949	CLTCL1	clathrin, heavy chain-like 1	signal transducer activity /// structural molecule activity /// protein binding /// intracellular protein transport /// receptor-mediated endocytosis /// anatomical structure morphogenesis /// membrane /// vesicle-mediated transport /// clathrin coat of trans-Golgi network vesicle /// clathrin coat of coated pit /// cytoplasmic vesicle membrane /// cytoplasmic vesicle
8014603	0.682723	1.60517	8.8903	5.37471	3.18e-05	0.00430785	2.49047	LOC100134348 /// TBC1D3P2 /// TBC1D3F /// TBC1D3C /// TBC1D3G /// TBC1D3B /// TBC1D3 /// TBC1D3H	similar to TBC1 domain family member 3 (Rab GTPase-activating protein PRC17) (Prostate cancer gene 17 protein) (TRE17 alpha protein) /// TBC1 domain family, member 3 pseudogene 2 /// TBC1 domain family, member 3F /// TBC1 domain family, member 3C /// TBC1 domain family, member 3G /// TBC1 domain family, member 3B /// TBC1 domain family, member 3 /// TBC1 domain family, member 3H	GTPase activator activity /// Rab GTPase activator activity /// intracellular /// regulation of Rab GTPase activity
8011884	0.674072	1.59557	8.63659	6.10348	6.45e-06	0.00137116	4.02687	NLRP1 /// LOC728392	NLR family, pyrin domain containing 1 /// hypothetical protein LOC728392	nucleotide binding /// protein binding /// ATP binding /// intracellular /// nucleus /// cytoplasm /// induction of apoptosis /// induction of apoptosis /// activation of caspase activity /// activation of caspase activity /// defense response /// caspase activator activity /// enzyme binding /// protein domain specific binding /// regulation of apoptosis /// neuron apoptosis
8006746	0.673902	1.59538	8.98255	4.94575	8.36e-05	0.00861651	1.55925	LOC100134348 /// TBC1D3P2 /// TBC1D3F /// TBC1D3B /// TBC1D3C /// TBC1D3G /// TBC1D3 /// TBC1D3H	similar to TBC1 domain family member 3 (Rab GTPase-activating protein PRC17) (Prostate cancer gene 17 protein) (TRE17 alpha protein) /// TBC1 domain family, member 3 pseudogene 2 /// TBC1 domain family, member 3F /// TBC1 domain family, member 3B /// TBC1 domain family, member 3C /// TBC1 domain family, member 3G /// TBC1 domain family, member 3 /// TBC1 domain family, member 3H	GTPase activator activity /// Rab GTPase activator activity /// intracellular /// regulation of Rab GTPase activity
8114814	0.668302	1.5892	10.5833	5.58754	1.98e-05	0.0031172	2.94571	NR3C1	nuclear receptor subfamily 3, group C, member 1 (glucocorticoid receptor)	transcription factor activity /// glucocorticoid receptor activity /// steroid binding /// protein binding /// nucleus /// nucleolus /// cytoplasm /// mitochondrial matrix /// transcription, DNA-dependent /// regulation of transcription, DNA-dependent /// transcription from RNA polymerase II promoter /// signal transduction /// zinc ion binding /// chromatin modification /// sequence-specific DNA…
7950420	0.667984	1.58885	8.09978	5.42222	2.86e-05	0.00405656	2.59253	LOC387787 /// LIPT2	lipoyl(octanoyl) transferase /// lipoyl(octanoyl) transferase 2 (putative)	protein binding /// cytoplasm /// mitochondrion /// protein modification process /// lipoate biosynthetic process /// octanoyltransferase activity /// transferase activity /// ligase activity /// lipoyl(octanoyl) transferase activity /// acyltransferase activity
8159127	0.66047	1.5806	9.80088	5.13355	5.47e-05	0.00627526	1.96899	RXRA	retinoid X receptor, alpha	liver development /// placenta development /// DNA binding /// double-stranded DNA binding /// transcription factor activity /// ligand-regulated transcription factor activity /// steroid hormone receptor activity /// retinoic acid receptor activity /// transcription coactivator activity /// retinoid-X receptor activity /// steroid binding /// protein binding /// nucleus /// regulation of transcr…
7930162	0.656741	1.57652	9.07288	6.08769	6.68e-06	0.00139832	3.99429	C10orf26	chromosome 10 open reading frame 26	membrane /// integral to membrane
8036908	0.656084	1.5758	8.03542	6.17015	5.6e-06	0.00122583	4.16407	SERTAD3	SERTA domain containing 3	protein binding /// nucleus /// transcription activator activity /// negative regulation of cell growth /// positive regulation of transcription
8180232	0.643076	1.56166	7.13545	5.39384	3.05e-05	0.00421361	2.53159	---	---	---
7975799	0.634865	1.55279	7.88819	5.19499	4.76e-05	0.00565991	2.10237	FLVCR2	feline leukemia virus subgroup C cellular receptor family, member 2	plasma membrane /// integral to membrane /// transmembrane transport /// transport
7984353	0.634366	1.55226	8.22812	6.25434	4.68e-06	0.00106623	4.33644	SMAD6	SMAD family member 6	transcription factor activity /// protein binding /// intracellular /// nucleus /// transcription factor complex /// cytoplasm /// cytosol /// regulation of transcription, DNA-dependent /// immune response /// zygotic specification of dorsal/ventral axis /// negative regulation of SMAD protein complex assembly /// BMP signaling pathway /// negative regulation of transforming growth factor beta re…
8142685	0.626275	1.54357	5.71476	5.81245	1.21e-05	0.0021345	3.42111	tcag7.977 /// TMEM229A	hypothetical protein LOC730130 /// transmembrane protein 229A	membrane /// integral to membrane
8163775	0.622253	1.53928	9.18348	6.03777	7.43e-06	0.00152318	3.89106	MEGF9	multiple EGF-like-domains 9	receptor activity /// calcium ion binding /// cellular_component /// biological_process /// membrane /// integral to membrane
8081375	0.621224	1.53818	9.36579	5.03	6.91e-05	0.00749252	1.74341	FAM55C	family with sequence similarity 55, member C	extracellular region
8013771	0.620506	1.53741	9.43168	7.02186	9.5e-07	0.000312367	5.86139	TLCD1	TLC domain containing 1	membrane /// integral to membrane
7957551	0.616526	1.53318	8.12214	5.79245	1.27e-05	0.0021961	3.37909	SOCS2	suppressor of cytokine signaling 2	regulation of cell growth /// SH3/SH2 adaptor activity /// growth hormone receptor binding /// prolactin receptor binding /// insulin-like growth factor receptor binding /// protein binding /// cytoplasm /// anti-apoptosis /// JAK-STAT cascade /// aging /// JAK pathway signal transduction adaptor activity /// regulation of signal transduction /// negative regulation of signal transduction /// res…
8156060	0.611598	1.52795	10.2203	4.8649	0.00010045	0.00975131	1.38201	TLE4	transducin-like enhancer of split 4 (E(sp1) homolog, Drosophila)	molecular_function /// nucleus /// biological_process /// Wnt receptor signaling pathway /// regulation of transcription
8012349	0.597579	1.51318	7.89372	5.56333	2.09e-05	0.00324251	2.89418	PER1	period homolog 1 (Drosophila)	signal transducer activity /// protein binding /// nucleus /// cytoplasm /// regulation of transcription, DNA-dependent /// signal transduction /// circadian rhythm /// entrainment of circadian clock /// negative regulation of transcription /// circadian rhythm
8061305	0.595533	1.51103	8.20896	5.38754	3.09e-05	0.00423804	2.51805	C20orf19 /// PLK1S1	chromosome 20 open reading frame 19 /// polo-like kinase 1 substrate 1	protein binding /// cytoplasm /// centrosome /// cytoskeleton /// spindle organization /// protein kinase binding /// spindle pole body organization
7984626	0.581628	1.49654	8.13596	5.42755	2.83e-05	0.00402588	2.60396	SENP8	SUMO/sentrin specific peptidase family member 8	protein binding /// proteolysis /// peptidase activity /// cysteine-type peptidase activity /// modification-dependent protein catabolic process
8028248	0.573021	1.48764	6.44655	5.21715	4.53e-05	0.00551832	2.15039	ZNF570	zinc finger protein 570	DNA binding /// intracellular /// nucleus /// regulation of transcription, DNA-dependent /// zinc ion binding /// metal ion binding
8097801	0.571506	1.48607	8.75454	5.24793	4.23e-05	0.00524907	2.21702	FAM160A1	family with sequence similarity 160, member A1	---
7990839	0.566446	1.48087	7.34887	5.7922	1.27e-05	0.0021961	3.37855	IL16 /// STARD5	interleukin 16 (lymphocyte chemoattractant factor) /// StAR-related lipid transfer (START) domain containing 5	cytokine activity /// protein binding /// extracellular region /// extracellular space /// intracellular /// nucleus /// cytoplasm /// chemotaxis /// immune response /// leukocyte chemotaxis /// interspecies interaction between organisms /// regulation of transcription /// induction of positive chemotaxis /// cytosol /// steroid biosynthetic process /// lipid transport /// lipid binding /// extra…
8133540	0.562972	1.47731	8.38293	5.27976	3.94e-05	0.00500099	2.28583	GATSL2 /// GATS /// GATSL1	GATS protein-like 2 /// GATS, stromal antigen 3 opposite strand /// GATS protein-like 1	---
8140249	0.562972	1.47731	8.38293	5.27976	3.94e-05	0.00500099	2.28583	GATSL2 /// GATS /// GATSL1	GATS protein-like 2 /// GATS, stromal antigen 3 opposite strand /// GATS protein-like 1	---
8141803	0.555304	1.46948	8.03832	5.97608	8.49e-06	0.0016204	3.76306	POLR2J4 /// LOC100286937 /// LOC100132214 /// RASA4 /// RASA4P /// RASA4B	polymerase (RNA) II (DNA directed) polypeptide J4, pseudogene /// similar to HSPC047 protein /// similar to calcium-promoted Ras inactivator /// RAS p21 protein activator 4 /// RAS p21 protein activator 4 pseudogene /// RAS p21 protein activator 4B	GTPase activator activity /// intracellular /// cytoplasm /// cytosol /// plasma membrane /// metal ion binding /// regulation of small GTPase mediated signal transduction /// intracellular signaling cascade /// zinc ion binding
8141768	0.538148	1.45211	8.22625	5.65713	1.7e-05	0.00278681	3.09346	POLR2J4 /// LOC100132214 /// RASA4 /// RASA4P /// RASA4B	polymerase (RNA) II (DNA directed) polypeptide J4, pseudogene /// similar to calcium-promoted Ras inactivator /// RAS p21 protein activator 4 /// RAS p21 protein activator 4 pseudogene /// RAS p21 protein activator 4B	GTPase activator activity /// intracellular /// cytoplasm /// cytosol /// plasma membrane /// metal ion binding /// regulation of small GTPase mediated signal transduction /// intracellular signaling cascade /// zinc ion binding
8163328	0.537408	1.45136	7.74631	4.85395	0.000102988	0.0099397	1.35796	PTGR1	prostaglandin reductase 1	alcohol dehydrogenase (NAD) activity /// binding /// cytoplasm /// leukotriene metabolic process /// zinc ion binding /// response to toxin /// oxidoreductase activity /// 2-alkenal reductase activity /// 15-oxoprostaglandin 13-oxidase activity /// oxidation reduction
8068353	0.528379	1.44231	10.9421	5.37154	3.21e-05	0.00431292	2.48366	MRPS6 /// SLC5A3	mitochondrial ribosomal protein S6 /// solute carrier family 5 (sodium/myo-inositol cotransporter), member 3	transporter activity /// myo-inositol:sodium symporter activity /// plasma membrane /// integral to plasma membrane /// inositol metabolic process /// transport /// ion transport /// sodium ion transport /// peripheral nervous system development /// symporter activity /// myo-inositol transport /// integral to membrane /// regulation of respiratory gaseous exchange /// transmembrane transport ///…
8116610	0.516633	1.43061	9.56484	5.20508	4.65e-05	0.00555284	2.12424	NQO2 /// LOC401233	NAD(P)H dehydrogenase, quinone 2 /// similar to HIV TAT specific factor 1; cofactor required for Tat activation of HIV-1 transcription	dihydronicotinamide riboside quinone reductase activity /// cytoplasm /// NADPH dehydrogenase (quinone) activity /// electron carrier activity /// metal ion binding /// coenzyme binding /// oxidation reduction /// zinc ion binding
8076241	0.515594	1.42958	8.76016	5.32685	3.54e-05	0.00462449	2.38742	MKL1	megakaryoblastic leukemia (translocation) 1	nucleic acid binding /// transcription coactivator activity /// actin monomer binding /// protein binding /// nucleus /// regulation of transcription /// cytoplasm /// anti-apoptosis /// positive regulation of transcription
7975284	0.486623	1.40116	6.861	5.07835	6.19e-05	0.00694023	1.84884	RDH12	retinol dehydrogenase 12 (all-trans/9-cis/11-cis)	retinol dehydrogenase activity /// binding /// intracellular /// visual perception /// oxidoreductase activity /// retinol metabolic process /// photoreceptor cell maintenance /// response to stimulus /// oxidation reduction
8045336	0.482641	1.3973	9.51182	4.87416	9.84e-05	0.00960405	1.40232	GPR39 /// LYPD1	G protein-coupled receptor 39 /// LY6/PLAUR domain containing 1	receptor activity /// G-protein coupled receptor activity /// plasma membrane /// integral to plasma membrane /// signal transduction /// G-protein coupled receptor protein signaling pathway /// metal ion binding /// anchored to membrane /// G-protein coupled receptor activity /// G-protein coupled receptor protein signaling pathway /// zinc ion binding
8063382	0.481984	1.39666	8.03377	4.88303	9.64e-05	0.00943988	1.42178	SNAI1	snail homolog 1 (Drosophila)	DNA binding /// protein binding /// intracellular /// nucleus /// multicellular organismal development /// zinc ion binding /// hair follicle morphogenesis /// metal ion binding
8058660	0.47729	1.39213	3.12203	5.0784	6.19e-05	0.00694023	1.84896	---	---	---
7995681	0.46902	1.38417	9.74889	5.11163	5.74e-05	0.0065258	1.9213	MMP2	matrix metallopeptidase 2 (gelatinase A, 72kDa gelatinase, 72kDa type IV collagenase)	angiogenesis /// response to hypoxia /// blood vessel maturation /// intramembranous ossification /// metalloendopeptidase activity /// protein binding /// extracellular region /// proteinaceous extracellular matrix /// extracellular space /// nucleus /// plasma membrane /// proteolysis /// metabolic process /// peptidase activity /// zinc ion binding /// sarcomere /// collagen catabolic process …
8132305	0.460293	1.37582	7.5392	6.15384	5.79e-06	0.00126103	4.13056	EEPD1	endonuclease/exonuclease/phosphatase family domain containing 1	DNA binding /// DNA repair /// protein secretion /// integral to membrane /// intracellular
8049670	0.457432	1.3731	9.64101	5.45165	2.68e-05	0.00386538	2.65562	GPC1	glypican 1	extracellular region /// proteinaceous extracellular matrix /// extracellular space /// plasma membrane /// integral to plasma membrane /// anchored to membrane /// heparan sulfate proteoglycan binding /// extracellular space /// plasma membrane
8017346	0.445403	1.36169	7.88352	5.09268	5.99e-05	0.00676466	1.88007	LOC100134348 /// TBC1D3P2 /// TBC1D3F /// TBC1D3C /// TBC1D3G /// TBC1D3B /// TBC1D3 /// TBC1D3H	similar to TBC1 domain family member 3 (Rab GTPase-activating protein PRC17) (Prostate cancer gene 17 protein) (TRE17 alpha protein) /// TBC1 domain family, member 3 pseudogene 2 /// TBC1 domain family, member 3F /// TBC1 domain family, member 3C /// TBC1 domain family, member 3G /// TBC1 domain family, member 3B /// TBC1 domain family, member 3 /// TBC1 domain family, member 3H	GTPase activator activity /// Rab GTPase activator activity /// intracellular /// regulation of Rab GTPase activity
8114365	0.431109	1.34827	9.94049	5.46034	2.63e-05	0.0038414	2.67422	BRD8	bromodomain containing 8	transcription factor activity /// thyroid hormone receptor activity /// nucleus /// nucleus /// nucleolus /// mitochondrion /// regulation of transcription, DNA-dependent /// regulation of transcription from RNA polymerase II promoter /// signal transduction /// cell surface receptor linked signaling pathway /// chromatin modification /// NuA4 histone acetyltransferase complex /// regulation of g…
7923489	0.416506	1.33469	9.41887	5.45568	2.66e-05	0.00384757	2.66426	KLHL12	kelch-like 12 (Drosophila)	protein binding /// Wnt receptor signaling pathway /// modification-dependent protein catabolic process
7928208	0.390055	1.31044	7.90931	4.88757	9.54e-05	0.00939812	1.43174	SLC29A3	solute carrier family 29 (nucleoside transporters), member 3	nucleoside transmembrane transporter activity /// lysosomal membrane /// endosome /// transport /// nucleoside transport /// membrane /// integral to membrane /// late endosome membrane
7970301	0.374851	1.29671	9.32391	4.90707	9.13e-05	0.00907099	1.4745	TMCO3	transmembrane and coiled-coil domains 3	cation transport /// antiporter activity /// solute:hydrogen antiporter activity /// membrane /// integral to membrane /// transmembrane transport
8166611	-0.400111	0.7578	11.5845	-5.04371	6.69e-05	0.00731155	1.77333	MAGEB2	melanoma antigen family B, 2	protein binding
7920291	-0.403497	0.756024	12.2207	-6.19271	5.33e-06	0.00117591	4.21034	S100A16	S100 calcium binding protein A16	calcium ion binding /// nucleus /// nucleolus /// cytoplasm /// protein homodimerization activity /// response to calcium ion
8141950	-0.414219	0.750426	6.50081	-5.17911	4.93e-05	0.00580351	2.06793	RELN	reelin	cell morphogenesis involved in differentiation /// neuron migration /// protein serine/threonine/tyrosine kinase activity /// protein binding /// extracellular region /// proteinaceous extracellular matrix /// extracellular space /// cytoplasm /// cell adhesion /// multicellular organismal development /// axon guidance /// central nervous system development /// brain development /// locomotory be…
7936706	-0.439377	0.737453	10.9686	-4.95441	8.2e-05	0.00850148	1.5782	C10orf119	chromosome 10 open reading frame 119	molecular_function /// cellular_component /// biological_process
8020973	-0.457857	0.728067	8.63255	-4.9205	8.85e-05	0.00904126	1.50393	FHOD3	formin homology 2 domain containing 3	actin binding /// binding /// cytoplasm /// cytoskeleton /// cellular component organization /// actin cytoskeleton organization
7980005	-0.482261	0.715855	10.2912	-5.63405	1.79e-05	0.00290946	3.04452	NUMB	numb homolog (Drosophila)	protein binding /// protein binding /// nucleus /// cytoplasm /// early endosome /// integral to plasma membrane /// multicellular organismal development /// nervous system development /// neuroblast proliferation /// axonogenesis /// beta-catenin binding /// membrane /// basolateral plasma membrane /// extrinsic to plasma membrane /// lateral ventricle development /// neuroblast division in the …
8022022	-0.484012	0.714986	8.56369	-5.91001	9.8e-06	0.00178293	3.62539	LPIN2	lipin 2	transcription coactivator activity /// nucleus /// cytoplasm /// endoplasmic reticulum /// endoplasmic reticulum membrane /// cytosol /// lipid metabolic process /// fatty acid metabolic process /// phosphatidate phosphatase activity /// membrane /// hydrolase activity /// regulation of transcription /// positive regulation of transcription from RNA polymerase II promoter /// phosphatidate phosph…
7925954	-0.49704	0.708559	9.87275	-5.99442	8.16e-06	0.00158942	3.80116	NET1	neuroepithelial cell transforming 1	regulation of cell growth /// guanyl-nucleotide exchange factor activity /// Rho guanyl-nucleotide exchange factor activity /// cellular_component /// intracellular /// nucleus /// cytoplasm /// cytosol /// apoptosis /// signal transduction /// induction of apoptosis by extracellular signals /// regulation of Rho protein signal transduction /// guanyl-nucleotide exchange factor activity /// intra…
7948667	-0.501401	0.706421	11.0667	-5.66967	1.66e-05	0.00274373	3.12001	AHNAK	AHNAK nucleoprotein	protein binding /// nucleus /// nervous system development
7900235	-0.503561	0.705363	10.3745	-5.32478	3.56e-05	0.00462778	2.38296	MACF1	microtubule-actin crosslinking factor 1	mesoderm formation /// actin binding /// actin binding /// calcium ion binding /// calcium ion binding /// protein binding /// cytoplasm /// cytoplasm /// cytoskeleton /// posttranslational protein targeting to membrane /// cellular component movement /// cell cycle arrest /// establishment or maintenance of cell polarity /// microtubule binding /// microtubule binding /// biological_process /// …
7975760	-0.509773	0.702333	10.9655	-5.44515	2.72e-05	0.00390477	2.64168	EIF2B2	eukaryotic translation initiation factor 2B, subunit 2 beta, 39kDa	ovarian follicle development /// translation initiation factor activity /// guanyl-nucleotide exchange factor activity /// guanyl-nucleotide exchange factor activity /// protein binding /// ATP binding /// GTP binding /// cytoplasm /// eukaryotic translation initiation factor 2B complex /// translational initiation /// regulation of translational initiation /// central nervous system development …
8084891	-0.51001	0.702218	8.61217	-7.34242	5e-07	0.000186707	6.47252	FAM43A	family with sequence similarity 43, member A	---
7990657	-0.511732	0.70138	8.2291	-5.39518	3.04e-05	0.00421361	2.53448	TBC1D2B	TBC1 domain family, member 2B	GTPase activator activity /// Rab GTPase activator activity /// intracellular /// regulation of Rab GTPase activity
7966600	-0.521003	0.696887	8.38342	-4.91725	8.92e-05	0.00907099	1.49681	SLC24A6	solute carrier family 24 (sodium/potassium/calcium exchanger), member 6	plasma membrane /// ion transport /// sodium ion transport /// calcium ion transport /// antiporter activity /// integral to membrane /// response to stimulus /// transmembrane transport /// calcium ion binding /// sodium ion binding /// lithium ion binding
8091327	-0.527482	0.693764	10.9819	-4.97817	7.77e-05	0.00818277	1.63019	PLSCR1	phospholipid scramblase 1	calcium ion binding /// protein binding /// plasma membrane /// response to virus /// integral to membrane /// phospholipid scrambling /// SH3 domain binding /// phospholipid scramblase activity /// platelet activation
8083214	-0.527613	0.693702	8.6039	-5.12778	5.54e-05	0.00633567	1.95643	CHST2	carbohydrate (N-acetylglucosamine-6-O) sulfotransferase 2	N-acetylglucosamine 6-O-sulfotransferase activity /// Golgi apparatus /// trans-Golgi network /// carbohydrate metabolic process /// N-acetylglucosamine metabolic process /// sulfur metabolic process /// inflammatory response /// multicellular organismal development /// sulfotransferase activity /// membrane /// integral to membrane /// transferase activity /// intrinsic to Golgi membrane /// inf…
8122637	-0.531453	0.691857	8.91856	-5.1844	4.87e-05	0.00575529	2.07939	SASH1	SAM and SH3 domain containing 1	protein binding
8111101	-0.536904	0.689248	10.0275	-4.98975	7.56e-05	0.00807296	1.65551	ANKH	ankylosis, progressive homolog (mouse)	skeletal system development /// inorganic phosphate transmembrane transporter activity /// integral to plasma membrane /// transport /// phosphate transport /// locomotory behavior /// integral to membrane /// outer membrane /// outer membrane /// regulation of bone mineralization /// regulation of bone mineralization /// inorganic diphosphate transmembrane transporter activity
7898115	-0.539017	0.688239	8.12439	-4.92881	8.69e-05	0.00889935	1.52215	TMEM51	transmembrane protein 51	membrane /// integral to membrane
7907601	-0.540543	0.687512	6.30359	-5.11214	5.74e-05	0.0065258	1.92242	FAM5B	family with sequence similarity 5, member B	extracellular region /// cytoplasm /// nervous system development /// negative regulation of cell cycle
8056201	-0.543875	0.685926	10.8256	-5.0038	7.33e-05	0.00784516	1.68621	RBMS1	RNA binding motif, single stranded interacting protein 1	DNA binding /// double-stranded DNA binding /// single-stranded DNA binding /// RNA binding /// nucleus /// DNA replication /// RNA processing /// double-stranded DNA binding /// single-stranded DNA binding /// cellular_component /// nucleus /// DNA replication
8096116	-0.545637	0.685089	10.8744	-4.93611	8.54e-05	0.00877999	1.53814	AGPAT9	1-acylglycerol-3-phosphate O-acyltransferase 9	glycerol-3-phosphate O-acyltransferase activity /// endoplasmic reticulum /// endoplasmic reticulum membrane /// metabolic process /// acyltransferase activity /// phospholipid biosynthetic process /// membrane /// integral to membrane /// transferase activity /// triglyceride biosynthetic process /// regulation of TOR signaling pathway
8018864	-0.551442	0.682338	8.01442	-5.23151	4.38e-05	0.00536752	2.18149	SOCS3	suppressor of cytokine signaling 3	response to hypoxia /// regulation of protein amino acid phosphorylation /// protein kinase inhibitor activity /// protein binding /// cytoplasm /// anti-apoptosis /// JAK-STAT cascade /// aging /// response to heat /// response to bacterium /// response to gamma radiation /// response to organic cyclic substance /// organ regeneration /// response to food /// response to estradiol stimulus /// r…
8154316	-0.552742	0.681723	10.2614	-6.2643	4.58e-06	0.00105137	4.35678	UHRF2	ubiquitin-like with PHD and ring finger domains 2	DNA binding /// ubiquitin-protein ligase activity /// protein binding /// nucleus /// ubiquitin-dependent protein catabolic process /// zinc ion binding /// cell proliferation /// protein ubiquitination /// ligase activity /// cell differentiation /// metal ion binding /// regulation of cell cycle /// protein autoubiquitination
7947363	-0.568357	0.674385	8.65019	-6.33603	3.93e-06	0.000955747	4.50278	WT1	Wilms tumor 1	negative regulation of transcription from RNA polymerase II promoter /// vasculogenesis /// metanephros development /// branching involved in ureteric bud morphogenesis /// kidney development /// mesonephros development /// double-stranded DNA binding /// transcription factor activity /// RNA binding /// protein binding /// intracellular /// nucleus /// nucleus /// nucleus /// nucleoplasm /// cyt…
7975136	-0.571639	0.672852	11.0175	-5.34262	3.42e-05	0.00449966	2.4214	FUT8	fucosyltransferase 8 (alpha (1,6) fucosyltransferase)	in utero embryonic development /// Golgi apparatus /// protein amino acid N-linked glycosylation /// N-glycan processing /// transforming growth factor beta receptor signaling pathway /// integrin-mediated signaling pathway /// respiratory gaseous exchange /// glycoprotein 6-alpha-L-fucosyltransferase activity /// oligosaccharide biosynthetic process /// membrane /// integral to membrane /// cell…
8110106	-0.574388	0.671571	7.41781	-4.96312	8.04e-05	0.00841375	1.59726	HRH2	histamine receptor H2	receptor activity /// G-protein coupled receptor activity /// histamine receptor activity /// plasma membrane /// integral to plasma membrane /// immune response /// signal transduction /// G-protein coupled receptor protein signaling pathway /// G-protein signaling, coupled to cyclic nucleotide second messenger /// histamine receptor activity
8077851	-0.574444	0.671545	8.3592	-7.25506	5.95e-07	0.000212952	6.30751	HRH1	histamine receptor H1	receptor activity /// G-protein coupled receptor activity /// histamine receptor activity /// plasma membrane /// integral to plasma membrane /// inflammatory response /// signal transduction /// G-protein coupled receptor protein signaling pathway /// activation of phospholipase C activity by G-protein coupled receptor protein signaling pathway coupled to IP3 second messenger /// synaptic transm…
8074806	-0.575297	0.671148	9.04403	-4.9799	7.74e-05	0.00817669	1.63396	PPM1F /// PPM1F	protein phosphatase 1F (PP2C domain containing) /// protein phosphatase, Mg2+/Mn2+ dependent, 1F	protein serine/threonine phosphatase activity /// protein amino acid dephosphorylation /// apoptosis /// protein serine/threonine phosphatase complex /// hydrolase activity /// metal ion binding /// magnesium ion binding /// manganese ion binding
8040113	-0.576608	0.670538	10.1943	-5.96612	8.68e-06	0.00162321	3.74234	ASAP2	ArfGAP with SH3 domain, ankyrin repeat and PH domain 2	protein binding /// cytoplasm /// Golgi apparatus /// plasma membrane /// enzyme activator activity /// ARF GTPase activator activity /// zinc ion binding /// regulation of ARF GTPase activity /// Golgi cisterna membrane /// metal ion binding
8062794	-0.576647	0.67052	7.35715	-4.90809	9.11e-05	0.00907099	1.47675	---	---	---
7912994	-0.576812	0.670444	8.5721	-5.24166	4.29e-05	0.00528554	2.20345	IFFO2	intermediate filament family orphan 2	---
7965359	-0.582203	0.667943	10.6897	-5.46123	2.63e-05	0.0038414	2.67613	ATP2B1	ATPase, Ca++ transporting, plasma membrane 1	nucleotide binding /// calcium-transporting ATPase activity /// calmodulin binding /// ATP binding /// plasma membrane /// integral to plasma membrane /// ATP biosynthetic process /// transport /// cation transport /// calcium ion transport /// metabolic process /// hydrolase activity /// hydrolase activity, acting on acid anhydrides, catalyzing transmembrane movement of substances /// metal ion …
7970924	-0.582303	0.667897	8.08048	-6.74093	1.69e-06	0.00048436	5.31319	STARD13	StAR-related lipid transfer (START) domain containing 13	GTPase activator activity /// protein binding /// intracellular /// cytoplasm /// mitochondrion /// lipid particle /// signal transduction /// membrane /// mitochondrial membrane
7898263	-0.585675	0.666338	8.05132	-5.04791	6.63e-05	0.0073113	1.7825	FBLIM1	filamin binding LIM protein 1	protein binding /// cytoplasm /// cytosol /// cytoskeleton /// focal adhesion /// cell cortex /// cell adhesion /// zinc ion binding /// regulation of cell shape /// cell junction /// metal ion binding
8041763	-0.587259	0.665606	8.55443	-5.163	5.11e-05	0.00595522	2.03296	PRKCE	protein kinase C, epsilon	nucleotide binding /// protein kinase C activity /// calcium-independent protein kinase C activity /// signal transducer activity /// protein binding /// ATP binding /// nucleus /// cytoplasm /// plasma membrane /// protein amino acid phosphorylation /// induction of apoptosis /// signal transduction /// transferase activity /// enzyme binding /// metal ion binding /// regulation of peptidyl-tyro…
7938485	-0.591197	0.663792	10.8672	-4.9101	9.06e-05	0.00907099	1.48115	MICAL2	microtubule associated monoxygenase, calponin and LIM domain containing 2	monooxygenase activity /// cytoplasm /// cytoskeleton /// zinc ion binding /// metal ion binding /// oxidation reduction /// metabolic process
8111153	-0.596448	0.66138	11.0926	-5.37055	3.21e-05	0.00431292	2.48153	MYO10	myosin X	nucleotide binding /// motor activity /// actin binding /// ATP binding /// cytoskeleton /// signal transduction /// myosin complex
8129618	-0.599031	0.660197	6.00414	-5.45706	2.65e-05	0.00384757	2.66721	VNN1	vanin 1	acute inflammatory response /// chronic inflammatory response /// plasma membrane /// nitrogen compound metabolic process /// anti-apoptosis /// cellular component movement /// inflammatory response /// response to oxidative stress /// pantothenate metabolic process /// integral to membrane /// cell-cell adhesion /// pantetheine hydrolase activity /// anchored to membrane /// positive regulation …
8072374	-0.601853	0.658907	7.98742	-6.53004	2.61e-06	0.000685545	4.89402	SLC35E4 /// DUSP18	solute carrier family 35, member E4 /// dual specificity phosphatase 18	protein tyrosine phosphatase activity /// nucleus /// cytoplasm /// protein amino acid dephosphorylation /// hydrolase activity /// MAP kinase tyrosine/serine/threonine phosphatase activity /// membrane /// integral to membrane
7962112	-0.602196	0.658751	9.20973	-4.90893	9.09e-05	0.00907099	1.47859	CAPRIN2	caprin family member 2	cytoplasm /// mitochondrion /// negative regulation of cell growth /// regulation of growth
8062603	-0.603002	0.658382	11.6648	-5.07671	6.21e-05	0.00694249	1.84528	TOP1	topoisomerase (DNA) I	nucleotide binding /// nuclear chromosome /// DNA binding /// chromatin binding /// DNA topoisomerase type I activity /// DNA topoisomerase (ATP-hydrolyzing) activity /// protein binding /// ATP binding /// nucleus /// nucleoplasm /// nucleolus /// cytoplasm /// DNA replication /// DNA topological change /// DNA unwinding involved in replication /// programmed cell death /// phosphorylation /// e…
8142981	-0.606672	0.65671	11.7962	-7.19812	6.66e-07	0.000231148	6.19933	PODXL	podocalyxin-like	protein binding /// plasma membrane /// integral to plasma membrane /// negative regulation of cell adhesion /// leukocyte migration /// membrane
8096489	-0.608047	0.656084	9.85442	-5.21424	4.56e-05	0.00551832	2.14409	PDLIM5	PDZ and LIM domain 5	actin binding /// protein kinase C binding /// membrane fraction /// cytosol /// zinc ion binding /// actin cytoskeleton /// Z disc /// actinin binding /// metal ion binding /// protein N-terminus binding /// protein binding
8168674	-0.610419	0.655006	8.75305	-4.89135	9.46e-05	0.00934523	1.44004	---	---	---
8106210	-0.615472	0.652716	9.08352	-4.91448	8.97e-05	0.00907099	1.49074	RGNEF /// RGNEF	Rho-guanine nucleotide exchange factor /// 190 kDa guanine nucleotide exchange factor	RNA binding /// guanyl-nucleotide exchange factor activity /// Rho guanyl-nucleotide exchange factor activity /// intracellular /// cytoplasm /// plasma membrane /// cell differentiation /// regulation of Rho protein signal transduction /// metal ion binding /// intracellular signaling cascade /// zinc ion binding /// diacylglycerol binding
7967021	-0.616847	0.652095	8.76376	-5.04912	6.61e-05	0.0073113	1.78514	PXN	paxillin	protein binding /// cytoplasm /// cytoskeleton /// microtubule associated complex /// plasma membrane /// plasma membrane /// focal adhesion /// muscle contraction /// cell adhesion /// cell-matrix adhesion /// signal transduction /// signal complex assembly /// zinc ion binding /// vinculin binding /// lamellipodium /// cell junction /// cellular response to reactive oxygen species /// metal ion…
7896692	-0.61835	0.651415	8.73513	-5.79593	1.26e-05	0.0021961	3.3864	---	---	---
7927146	-0.620074	0.650637	8.70038	-6.08332	6.74e-06	0.00140269	3.98526	CSGALNACT2	chondroitin sulfate N-acetylgalactosaminyltransferase 2	Golgi apparatus /// acetylgalactosaminyltransferase activity /// membrane /// integral to membrane /// transferase activity /// proteoglycan biosynthetic process /// integral to Golgi membrane /// Golgi cisterna membrane /// metal ion binding /// glucuronylgalactosylproteoglycan 4-beta-N-acetylgalactosaminyltransferase activity /// chondroitin sulfate proteoglycan biosynthetic process /// dermata…
8113130	-0.624307	0.648731	9.00622	-6.20964	5.14e-06	0.00114783	4.24504	MCTP1	multiple C2 domains, transmembrane 1	calcium ion binding /// calcium-dependent phospholipid binding /// membrane fraction /// membrane /// integral to membrane /// calcium-mediated signaling
8084206	-0.627225	0.647421	10.4773	-5.04353	6.7e-05	0.00731155	1.77293	B3GNT5	UDP-GlcNAc:betaGal beta-1,3-N-acetylglucosaminyltransferase 5	Golgi membrane /// intracellular /// Golgi apparatus /// protein amino acid glycosylation /// multicellular organismal development /// central nervous system development /// galactosyltransferase activity /// beta-galactosyl-N-acetylglucosaminylgalactosylglucosyl-ceramide beta-1,3-acetylglucosaminyltransferase activity /// lipopolysaccharide N-acetylglucosaminyltransferase activity /// glycolipid…
8057887	-0.632454	0.645078	10.9785	-4.97366	7.85e-05	0.00824096	1.62031	STK17B	serine/threonine kinase 17b	nucleotide binding /// protein serine/threonine kinase activity /// protein binding /// ATP binding /// nucleus /// protein amino acid phosphorylation /// apoptosis /// induction of apoptosis /// intracellular protein kinase cascade /// actin cytoskeleton /// transferase activity /// protein kinase cascade
8085665	-0.634623	0.644109	9.2498	-5.30114	3.75e-05	0.00482248	2.33199	RFTN1	raftlin, lipid raft linker 1	plasma membrane
8045736	-0.651804	0.636484	10.68	-5.41642	2.9e-05	0.00407458	2.58008	FMNL2	formin-like 2	actin binding /// cytoplasm /// cellular component organization /// actin cytoskeleton organization /// Rho GTPase binding
8149811	-0.652454	0.636197	8.77055	-6.09361	6.59e-06	0.00138939	4.00651	NKX3-1	NK3 homeobox 1	somitogenesis /// transcription factor activity /// protein binding /// nucleus /// regulation of transcription, DNA-dependent /// multicellular organismal development /// salivary gland development /// heart development /// transcription factor binding /// transcription activator activity /// prostate gland development /// sequence-specific DNA binding /// branching morphogenesis of a tube /// n…
7933008	-0.667561	0.62957	8.03942	-5.57265	2.05e-05	0.00319128	2.91403	---	---	---
7939237	-0.674502	0.626549	8.38395	-5.49538	2.43e-05	0.00363363	2.7492	C11orf41	chromosome 11 open reading frame 41	nucleus /// cytoplasm /// membrane /// integral to membrane /// intracellular membrane-bounded organelle
7992293	-0.682611	0.623037	10.5939	-6.75605	1.64e-06	0.000473582	5.34298	TMEM204	transmembrane protein 204	plasma membrane /// adherens junction /// response to stress /// integral to membrane /// cell junction
8088560	-0.682808	0.622952	6.98651	-5.65584	1.71e-05	0.00278681	3.09073	ADAMTS9	ADAM metallopeptidase with thrombospondin type 1 motif, 9	metalloendopeptidase activity /// extracellular region /// proteinaceous extracellular matrix /// proteolysis /// glycoprotein catabolic process /// multicellular organismal development /// peptidase activity /// metallopeptidase activity /// zinc ion binding /// metal ion binding
7978538	-0.686119	0.621524	8.25377	-4.9844	7.66e-05	0.00812205	1.6438	C14orf128	chromosome 14 open reading frame 128	---
7900336	-0.686748	0.621253	8.21258	-5.21194	4.58e-05	0.00551832	2.1391	MACF1	microtubule-actin crosslinking factor 1	mesoderm formation /// actin binding /// actin binding /// calcium ion binding /// calcium ion binding /// protein binding /// cytoplasm /// cytoplasm /// cytoskeleton /// posttranslational protein targeting to membrane /// cellular component movement /// cell cycle arrest /// establishment or maintenance of cell polarity /// microtubule binding /// microtubule binding /// biological_process /// …
7902957	-0.691872	0.61905	8.28477	-5.27526	3.97e-05	0.00501336	2.27611	EPHX4	epoxide hydrolase 4	membrane /// integral to membrane /// hydrolase activity
7963009	-0.693935	0.618166	6.90123	-5.14073	5.38e-05	0.00619596	1.98458	RHEBL1	Ras homolog enriched in brain like 1	nucleotide binding /// GTPase activity /// GTP binding /// intracellular /// cytoplasm /// plasma membrane /// signal transduction /// small GTPase mediated signal transduction /// TOR signaling pathway /// positive regulation of NF-kappaB transcription factor activity
8021418	-0.697228	0.616756	9.00204	-6.57395	2.39e-06	0.000643547	4.98183	MALT1	mucosa associated lymphoid tissue lymphoma translocation gene 1	B-1 B cell differentiation /// response to molecule of bacterial origin /// positive regulation of T cell cytokine production /// cysteine-type endopeptidase activity /// ubiquitin-protein ligase activity /// signal transducer activity /// protein binding /// nucleus /// cytoplasm /// cytosol /// proteolysis /// anti-apoptosis /// defense response /// activation of NF-kappaB-inducing kinase activ…
7911017	-0.704227	0.613771	9.67455	-7.34045	5.02e-07	0.000186707	6.46881	SDCCAG8	serologically defined colon cancer antigen 8	cytoplasm /// centrosome /// cytosol /// cytoskeleton
8107594	-0.708605	0.611912	6.88875	-4.89893	9.3e-05	0.00921292	1.45666	SNCAIP	synuclein, alpha interacting protein	protein binding /// protein binding /// cytoplasm /// dopamine metabolic process /// presynaptic membrane /// neuronal cell body /// regulation of neurotransmitter secretion /// regulation of inclusion body assembly /// cell soma
8063923	-0.71818	0.607864	9.82161	-6.81912	1.44e-06	0.000440417	5.46694	SLCO4A1	solute carrier organic anion transporter family, member 4A1	transporter activity /// ion transport /// membrane /// integral to membrane /// thyroid hormone transmembrane transporter activity /// thyroid hormone metabolic process
7986601	-0.727499	0.60395	8.66758	-5.71037	1.51e-05	0.00255183	3.2061	LOC401805	hypothetical gene supported by NM_144726	---
7986739	-0.727499	0.60395	8.66758	-5.71037	1.51e-05	0.00255183	3.2061	LOC401805	hypothetical gene supported by NM_144726	---
8094938	-0.736868	0.600041	8.35977	-5.58894	1.98e-05	0.0031172	2.94868	NIPAL1	NIPA-like domain containing 1	ion transport /// membrane /// integral to membrane
8081590	-0.742026	0.597899	10.3023	-7.11754	7.83e-07	0.000263482	6.04541	PHLDB2	pleckstrin homology-like domain, family B, member 2	cytoplasm /// membrane
8140668	-0.745267	0.596557	9.59853	-4.91232	9.02e-05	0.00907099	1.48602	SEMA3A	sema domain, immunoglobulin domain (Ig), short basic domain, secreted, (semaphorin) 3A	regulation of heart rate /// receptor activity /// extracellular region /// apoptosis /// multicellular organismal development /// nervous system development /// axon guidance /// axonal fasciculation /// membrane /// cell differentiation /// axon /// dendrite /// chemorepellent activity /// regulation of axon extension involved in axon guidance /// negative regulation of axon extension involved …
7969204	-0.750594	0.594359	9.34996	-7.01845	9.57e-07	0.000312367	5.85479	WDFY2	WD repeat and FYVE domain containing 2	zinc ion binding /// metal ion binding
8138542	-0.7533	0.593245	6.11842	-5.01885	7.08e-05	0.00763148	1.71906	IL6	interleukin 6 (interferon, beta 2)	neutrophil apoptosis /// hepatic immune response /// hepatic immune response /// neutrophil mediated immunity /// monocyte chemotaxis /// positive regulation of acute inflammatory response /// positive regulation of leukocyte chemotaxis /// cytokine activity /// cytokine activity /// interleukin-6 receptor binding /// interleukin-6 receptor binding /// extracellular region /// extracellular space…
8120880	-0.760849	0.590149	9.98838	-5.46812	2.59e-05	0.00382322	2.69089	TPBG	trophoblast glycoprotein	protein binding /// cytoplasm /// endoplasmic reticulum /// integral to plasma membrane /// cell adhesion /// membrane
7918657	-0.766415	0.587876	8.99426	-4.95805	8.13e-05	0.00848448	1.58616	PTPN22	protein tyrosine phosphatase, non-receptor type 22 (lymphoid)	protein tyrosine phosphatase activity /// protein binding /// cytoplasm /// protein amino acid dephosphorylation /// signal transduction /// hydrolase activity /// T cell differentiation /// negative regulation of T cell receptor signaling pathway /// protein tyrosine phosphatase activity /// protein amino acid dephosphorylation
7970082	-0.767923	0.587262	7.08804	-5.2464	4.24e-05	0.00524907	2.21371	---	---	---
7933084	-0.768379	0.587077	12.1307	-5.97215	8.57e-06	0.0016204	3.75488	NAMPT	nicotinamide phosphoribosyltransferase	cytokine activity /// cytoplasm /// cytosol /// nicotinamide metabolic process /// signal transduction /// cell-cell signaling /// positive regulation of cell proliferation /// insulin receptor signaling pathway /// transferase activity, transferring glycosyl groups /// pyridine nucleotide biosynthetic process /// NAD metabolic process /// nicotinamide phosphoribosyltransferase activity /// posit…
7952453	-0.76898	0.586832	8.1872	-6.4405	3.15e-06	0.000814287	4.71411	ROBO4	roundabout homolog 4, magic roundabout (Drosophila)	angiogenesis /// receptor activity /// multicellular organismal development /// integral to membrane /// cell differentiation /// regulation of cell migration
8107100	-0.774129	0.584741	9.05015	-8.23162	9.05e-08	5.04e-05	8.0866	RGMB	RGM domain family, member B	ER-Golgi intermediate compartment /// plasma membrane /// cell adhesion /// signal transduction /// BMP signaling pathway /// identical protein binding /// membrane raft /// positive regulation of transcription /// anchored to plasma membrane
8108217	-0.776855	0.583638	8.18286	-6.43429	3.2e-06	0.000818648	4.70159	TGFBI	transforming growth factor, beta-induced, 68kDa	integrin binding /// protein binding /// extracellular region /// proteinaceous extracellular matrix /// extracellular space /// negative regulation of cell adhesion /// visual perception /// cell proliferation /// extracellular matrix organization /// extracellular matrix binding /// response to stimulus /// extracellular space /// visual perception
8064978	-0.781124	0.581913	8.92063	-7.77056	2.17e-07	9.37e-05	7.26457	JAG1	jagged 1 (Alagille syndrome)	angiogenesis /// cell fate determination /// morphogenesis of an epithelial sheet /// Notch binding /// structural molecule activity /// calcium ion binding /// protein binding /// extracellular region /// plasma membrane /// integral to plasma membrane /// cell communication /// Notch signaling pathway /// multicellular organismal development /// nervous system development /// growth factor acti…
8142120	-0.781595	0.581723	11.7265	-6.06665	6.99e-06	0.00144481	3.95083	NAMPT	nicotinamide phosphoribosyltransferase	cytokine activity /// cytoplasm /// cytosol /// nicotinamide metabolic process /// signal transduction /// cell-cell signaling /// positive regulation of cell proliferation /// insulin receptor signaling pathway /// transferase activity, transferring glycosyl groups /// pyridine nucleotide biosynthetic process /// NAD metabolic process /// nicotinamide phosphoribosyltransferase activity /// posit…
8026564	-0.78326	0.581052	9.19605	-6.01534	7.8e-06	0.00155565	3.84458	KLF2	Kruppel-like factor 2 (lung)	transcription factor activity /// protein binding /// intracellular /// nucleus /// zinc ion binding /// transcription activator activity /// positive regulation of transcription /// metal ion binding
8083092	-0.785226	0.580261	11.4937	-7.73603	2.32e-07	9.76e-05	7.20172	ZBTB38	zinc finger and BTB domain containing 38	transcription factor activity /// protein binding /// intracellular /// nucleus /// nucleus /// zinc ion binding /// regulation of transcription /// positive regulation of transcription from RNA polymerase II promoter /// metal ion binding
8060758	-0.789055	0.578723	12.3216	-5.99703	8.12e-06	0.00158942	3.80659	PRNP	prion protein	copper ion binding /// protein binding /// cytoplasm /// endoplasmic reticulum /// Golgi apparatus /// plasma membrane /// cellular copper ion homeostasis /// anti-apoptosis /// response to oxidative stress /// microtubule binding /// metabolic process /// tubulin binding /// extrinsic to membrane /// anchored to membrane /// identical protein binding /// membrane raft /// response to cadmium ion…
8165735	-0.792026	0.577532	9.11537	-5.20946	4.61e-05	0.00551832	2.13372	CSF2RA	colony stimulating factor 2 receptor, alpha, low-affinity (granulocyte-macrophage)	receptor activity /// cytokine receptor activity /// protein binding /// extracellular region /// plasma membrane /// integral to plasma membrane /// receptor activity
8176306	-0.792026	0.577532	9.11537	-5.20946	4.61e-05	0.00551832	2.13372	CSF2RA	colony stimulating factor 2 receptor, alpha, low-affinity (granulocyte-macrophage)	receptor activity /// cytokine receptor activity /// protein binding /// extracellular region /// plasma membrane /// integral to plasma membrane /// receptor activity
7919749	-0.795069	0.576316	6.23585	-5.06156	6.43e-05	0.00716035	1.81225	---	---	---
7944722	-0.797036	0.57553	10.061	-7.69846	2.49e-07	9.99e-05	7.13313	UBASH3B /// UBASH3B	ubiquitin associated and SH3 domain containing, B /// ubiquitin associated and SH3 domain containing B	nucleus /// cytoplasm
7896701	-0.797454	0.575364	9.00327	-5.57326	2.05e-05	0.00319128	2.91533	---	---	---
7963280	-0.801471	0.573764	10.9765	-5.35757	3.31e-05	0.00440415	2.4536	SMAGP /// SMAGP	small trans-membrane and glycosylated protein /// small cell adhesion glycoprotein	plasma membrane /// integral to membrane /// cytoplasmic vesicle membrane /// cytoplasmic vesicle
7930927	-0.804915	0.572396	8.91766	-6.79574	1.51e-06	0.00044416	5.42105	INPP5F	inositol polyphosphate-5-phosphatase F	hydrolase activity
7952445	-0.805134	0.572309	9.64822	-8.18585	9.86e-08	5.13e-05	8.00643	C11orf61	chromosome 11 open reading frame 61	---
8086981	-0.811367	0.569842	8.64407	-5.26079	4.11e-05	0.00515915	2.24482	UCN2	urocortin 2	G-protein-coupled receptor binding /// receptor binding /// hormone activity /// extracellular region /// cAMP biosynthetic process /// response to stress /// digestion /// cell proliferation /// hormone binding
8079407	-0.81459	0.56857	6.45099	-5.02983	6.91e-05	0.00749252	1.74305	CCRL2	chemokine (C-C motif) receptor-like 2	receptor activity /// G-protein coupled receptor activity /// chemokine receptor activity /// plasma membrane /// integral to plasma membrane /// chemotaxis /// signal transduction /// G-protein coupled receptor protein signaling pathway /// C-C chemokine receptor activity /// G-protein coupled receptor protein signaling pathway
7936115	-0.830718	0.562249	7.74761	-4.91149	9.04e-05	0.00907099	1.4842	SH3PXD2A	SH3 and PX domains 2A	podosome /// protein binding /// cytoplasm /// cell communication /// phosphoinositide binding /// cell projection /// protein binding
8049542	-0.83255	0.561536	7.0772	-4.85692	0.000102294	0.00990137	1.36448	LRRFIP1	leucine rich repeat (in FLII) interacting protein 1	DNA binding /// double-stranded RNA binding /// protein binding /// nucleus /// cytoplasm /// cytoskeleton /// regulation of transcription from RNA polymerase II promoter /// negative regulation of transcription /// transcription repressor activity /// cytoplasm
7903393	-0.839876	0.558692	7.75381	-5.50141	2.4e-05	0.00361762	2.76207	S1PR1	sphingosine-1-phosphate receptor 1	lysosphingolipid and lysophosphatidic acid receptor activity /// receptor activity /// G-protein coupled receptor activity /// plasma membrane /// cell adhesion /// signal transduction /// G-protein coupled receptor protein signaling pathway /// integral to membrane /// angiogenesis /// G-protein coupled receptor activity /// plasma membrane /// G-protein coupled receptor protein signaling pathwa…
8080487	-0.842834	0.557547	9.67196	-8.44764	6.07e-08	3.89e-05	8.46083	PRKCD	protein kinase C, delta	nucleotide binding /// calcium-independent protein kinase C activity /// protein binding /// ATP binding /// nucleus /// cytoplasm /// cytosol /// plasma membrane /// protein amino acid phosphorylation /// signal transduction /// protein C-terminus binding /// enzyme activator activity /// senescence /// regulation of receptor activity /// immunoglobulin mediated immune response /// transferase a…
8103822	-0.846892	0.555981	11.0305	-6.30728	4.18e-06	0.000997295	4.44434	VEGFC	vascular endothelial growth factor C	angiogenesis /// positive regulation of neuroblast proliferation /// extracellular region /// extracellular space /// substrate-bound cell migration /// signal transduction /// multicellular organismal development /// growth factor activity /// positive regulation of cell proliferation /// organ morphogenesis /// membrane /// morphogenesis of embryonic epithelium /// cell differentiation /// plat…
8113214	-0.849104	0.555129	10.0869	-5.29249	3.82e-05	0.00489781	2.31332	GLRX	glutaredoxin (thioltransferase)	cytoplasm /// cytosol /// transport /// electron carrier activity /// protein disulfide oxidoreductase activity /// glutathione disulfide oxidoreductase activity /// electron transport chain /// cell redox homeostasis /// protein N-terminus binding
8145281	-0.852967	0.553645	10.7219	-10.8716	1.01e-09	1.59e-06	12.2092	SLC25A37	solute carrier family 25, member 37	iron ion transmembrane transporter activity /// binding /// mitochondrion /// mitochondrial inner membrane /// ion transport /// membrane /// integral to membrane /// mitochondrial iron ion transport /// transmembrane transport /// iron ion binding /// iron ion transport
7987772	-0.854991	0.552869	9.86924	-6.30527	4.2e-06	0.000997295	4.44026	EHD4	EH-domain containing 4	nucleotide binding /// nucleic acid binding /// GTPase activity /// calcium ion binding /// protein binding /// ATP binding /// GTP binding /// nucleus /// endosome /// endoplasmic reticulum /// pinocytosis /// membrane /// regulation of endocytosis /// early endosome membrane /// recycling endosome membrane
7915392	-0.859816	0.551023	7.5666	-5.98661	8.3e-06	0.00159778	3.78494	HIVEP3	human immunodeficiency virus type I enhancer binding protein 3	DNA binding /// intracellular /// nucleus /// cytoplasm /// zinc ion binding /// transcription activator activity /// positive regulation of transcription /// metal ion binding
8091411	-0.864509	0.549233	12.8301	-11.9194	2.11e-10	5.86e-07	13.5968	TM4SF1	transmembrane 4 L six family member 1	molecular_function /// integral to plasma membrane /// biological_process /// membrane
7960850	-0.865386	0.548899	8.05053	-5.30444	3.72e-05	0.00480552	2.33911	SLC2A14	solute carrier family 2 (facilitated glucose transporter), member 14	transporter activity /// glucose transmembrane transporter activity /// cytoplasm /// plasma membrane /// multicellular organismal development /// spermatogenesis /// carbohydrate transport /// integral to membrane /// substrate-specific transmembrane transporter activity /// cell differentiation /// transmembrane transport
7963092	-0.86594	0.548689	9.13987	-7.05305	8.92e-07	0.000297072	5.92152	FMNL3	formin-like 3	actin binding /// protein binding /// cellular component organization /// actin cytoskeleton organization /// Rho GTPase binding
8036045	-0.872602	0.546161	6.30463	-6.80237	1.49e-06	0.000442057	5.43408	ZNF792	zinc finger protein 792	DNA binding /// intracellular /// nucleus /// regulation of transcription, DNA-dependent /// zinc ion binding /// metal ion binding
8080911	-0.875331	0.545129	7.25174	-5.8684	1.07e-05	0.00193049	3.53841	KBTBD8	kelch repeat and BTB (POZ) domain containing 8	protein binding
8148304	-0.882626	0.542379	9.33274	-5.40341	2.99e-05	0.00415928	2.55214	TRIB1	tribbles homolog 1 (Drosophila)	protein kinase activity /// protein kinase inhibitor activity /// protein binding /// ATP binding /// nucleus /// cytoplasm /// protein amino acid phosphorylation /// negative regulation of protein kinase activity /// JNK cascade /// transcription factor binding /// negative regulation of smooth muscle cell migration /// mitogen-activated protein kinase kinase binding /// negative regulation of l…
8142194	-0.887658	0.540491	10.7949	-5.01217	7.19e-05	0.00772279	1.70447	LAMB1	laminin, beta 1	structural molecule activity /// extracellular matrix structural constituent /// protein binding /// extracellular region /// basement membrane /// basement membrane /// laminin-1 complex /// laminin-1 complex /// laminin-1 complex /// laminin-2 complex /// laminin-2 complex /// extracellular space /// cell adhesion /// positive regulation of cell migration /// neuron projection development /// s…
8171248	-0.903477	0.534597	8.78514	-6.0316	7.53e-06	0.00152954	3.87829	KAL1	Kallmann syndrome 1 sequence	serine-type endopeptidase inhibitor activity /// extracellular matrix structural constituent /// protein binding /// extracellular region /// proteinaceous extracellular matrix /// extracellular space /// cellular component movement /// chemotaxis /// cell adhesion /// axon guidance /// cell surface /// peptidase inhibitor activity /// cell adhesion
7956759	-0.903854	0.534457	10.2359	-5.54797	2.17e-05	0.003339	2.86145	SRGAP1	SLIT-ROBO Rho GTPase activating protein 1	GTPase activator activity /// protein binding /// intracellular /// signal transduction
7961365	-0.909127	0.532507	5.85784	-7.76053	2.21e-07	9.43e-05	7.24633	MANSC1	MANSC domain containing 1	membrane /// integral to membrane
8044584	-0.918546	0.529042	8.0252	-6.82197	1.43e-06	0.000440417	5.47251	PSD4	pleckstrin and Sec7 domain containing 4	ARF guanyl-nucleotide exchange factor activity /// intracellular /// plasma membrane /// regulation of ARF protein signal transduction
8100382	-0.926337	0.526193	10.5942	-6.02496	7.64e-06	0.00154218	3.86453	CHIC2	cysteine-rich hydrophobic domain 2	molecular_function /// protein binding /// cellular_component /// Golgi apparatus /// Golgi-associated vesicle /// plasma membrane /// biological_process /// cytoplasmic vesicle
8061247	-0.928996	0.525224	9.20707	-6.38292	3.56e-06	0.000891627	4.59782	RIN2	Ras and Rab interactor 2	small GTPase regulator activity /// GTPase activator activity /// protein binding /// cellular_component /// cytoplasm /// endocytosis /// signal transduction /// small GTPase mediated signal transduction /// Rab guanyl-nucleotide exchange factor activity
7933469	-0.94691	0.518742	7.91787	-7.88948	1.73e-07	7.87e-05	7.47965	ARHGAP22	Rho GTPase activating protein 22	angiogenesis /// GTPase activator activity /// intracellular /// nucleus /// cytoplasm /// signal transduction /// multicellular organismal development /// cell differentiation /// regulation of transcription
8016438	-0.952024	0.516907	9.93264	-11.6032	3.35e-10	7.44e-07	13.1915	HOXB2	homeobox B2	morphogenesis of an epithelial sheet /// transcription factor activity /// nucleus /// regulation of transcription, DNA-dependent /// multicellular organismal development /// blood circulation /// anterior/posterior pattern formation /// dorsal/ventral pattern formation /// rhombomere 3 development /// rhombomere 4 development /// facial nerve structural organization /// sequence-specific DNA bin…
7949532	-0.952898	0.516594	11.186	-5.04396	6.69e-05	0.00731155	1.77388	FOSL1	FOS-like antigen 1	transcription factor activity /// protein binding /// nucleus /// microsome /// cytosol /// regulation of transcription from RNA polymerase II promoter /// transcription from RNA polymerase II promoter /// chemotaxis /// cellular defense response /// female pregnancy /// learning /// positive regulation of cell proliferation /// negative regulation of cell proliferation /// response to mechanical…
7942123	-0.9541	0.516163	11.3335	-5.60064	1.93e-05	0.00305721	2.97357	CCND1	cyclin D1	G1/S transition of mitotic cell cycle /// G1/S transition of mitotic cell cycle /// cyclin-dependent protein kinase holoenzyme complex /// re-entry into mitotic cell cycle /// liver development /// positive regulation of protein amino acid phosphorylation /// protein kinase activity /// protein binding /// intracellular /// nucleus /// nucleoplasm /// cytoplasm /// cytosol /// response to DNA dam…
7956261	-0.964257	0.512542	10.7479	-5.19216	4.79e-05	0.00567582	2.09623	RBMS2	RNA binding motif, single stranded interacting protein 2	nucleotide binding /// RNA binding /// nucleus /// RNA processing /// RNA binding
8092073	-0.965919	0.511952	9.12633	-7.79572	2.06e-07	9.17e-05	7.31025	EIF5A2	eukaryotic translation initiation factor 5A2	RNA binding /// translation elongation factor activity /// protein binding /// cellular_component /// nucleus /// nuclear pore /// cytoplasm /// endoplasmic reticulum /// endoplasmic reticulum membrane /// cytosol /// translation /// translational frameshifting /// spermatogenesis /// positive regulation of cell proliferation /// peptidyl-lysine modification to hypusine /// polyamine homeostasis …
8002778	-0.974415	0.508946	9.64235	-6.97569	1.04e-06	0.000337356	5.7721	MLKL	mixed lineage kinase domain-like	protein tyrosine kinase activity /// protein binding /// ATP binding /// protein amino acid phosphorylation
8172270	-0.984036	0.505563	9.54413	-6.00674	7.95e-06	0.00157536	3.82673	---	---	---
7929012	-0.985318	0.505114	9.60665	-7.32677	5.16e-07	0.000186707	6.44305	STAMBPL1	STAM binding protein-like 1	ubiquitin thiolesterase activity /// peptidase activity /// metallopeptidase activity /// metal ion binding /// zinc ion binding /// modification-dependent protein catabolic process
7945132	-0.993917	0.502113	9.30893	-5.25576	4.15e-05	0.0051785	2.23396	FLI1 /// EWSR1	Friend leukemia virus integration 1 /// Ewing sarcoma breakpoint region 1	nucleotide binding /// RNA binding /// protein binding /// calmodulin binding /// intracellular /// nucleus /// cytoplasm /// plasma membrane /// zinc ion binding /// regulation of transcription /// metal ion binding /// DNA binding /// transcription factor activity /// regulation of transcription, DNA-dependent /// hemostasis /// blood circulation /// organ morphogenesis /// sequence-specific DN…
7931353	-0.996293	0.501287	8.98335	-8.82761	3.05e-08	2.21e-05	9.10239	PTPRE	protein tyrosine phosphatase, receptor type, E	transmembrane receptor protein tyrosine phosphatase activity /// protein binding /// cytoplasm /// plasma membrane /// protein amino acid phosphorylation /// protein amino acid dephosphorylation /// transmembrane receptor protein tyrosine phosphatase signaling pathway /// integral to membrane /// hydrolase activity /// protein homodimerization activity /// negative regulation of insulin receptor …
7932796	-1.00984	0.4966	7.69886	-6.85085	1.35e-06	0.000422867	5.52907	SVIL	supervillin	podosome /// nucleus /// cytoplasm /// plasma membrane /// cytoskeleton organization /// skeletal muscle tissue development /// actin cytoskeleton /// cell projection /// costamere /// actin filament binding /// calcium ion binding
8140113	-1.01668	0.494253	8.054	-5.95828	8.83e-06	0.00164175	3.72602	STX1A	syntaxin 1A (brain)	SNARE binding /// glycoprotein binding /// positive regulation of neurotransmitter secretion /// SNAP receptor activity /// protein binding /// extracellular region /// plasma membrane /// neurotransmitter transport /// intracellular protein transport /// synaptic transmission /// response to gravity /// integral to membrane /// synaptic vesicle docking during exocytosis /// myosin binding /// ca…
8142230	-1.02045	0.492963	7.33938	-5.98736	8.29e-06	0.00159778	3.78649	---	---	---
7954559	-1.021	0.492776	10.2028	-7.99088	1.42e-07	6.97e-05	7.66136	PPFIBP1	PTPRF interacting protein, binding protein 1 (liprin beta 1)	protein binding /// plasma membrane /// cell adhesion
8022761	-1.02168	0.492542	4.35942	-6.36027	3.74e-06	0.000921451	4.55195	---	---	---
8135363	-1.02693	0.490754	8.20078	-6.61654	2.18e-06	0.00059898	5.06672	PIK3CG	phosphoinositide-3-kinase, catalytic, gamma polypeptide	nucleotide binding /// inositol or phosphatidylinositol kinase activity /// protein binding /// ATP binding /// cytosol /// phosphoinositide 3-kinase complex /// protein amino acid phosphorylation /// G-protein coupled receptor protein signaling pathway /// 1-phosphatidylinositol-3-kinase activity /// transferase activity /// phosphotransferase activity, alcohol group as acceptor /// negative reg…
8105302	-1.03179	0.489104	10.6713	-8.59795	4.61e-08	3.11e-05	8.71714	FST	follistatin	negative regulation of transcription from RNA polymerase II promoter /// hemopoietic progenitor cell differentiation /// signal transducer activity /// protein binding /// extracellular region /// gamete generation /// pattern specification process /// female gonad development /// BMP signaling pathway /// hair follicle morphogenesis /// negative regulation of activin receptor signaling pathway /…
7906919	-1.04106	0.485969	9.98566	-5.04895	6.62e-05	0.0073113	1.78475	RGS4	regulator of G-protein signaling 4	inactivation of MAPK activity /// signal transducer activity /// GTPase activator activity /// calmodulin binding /// regulation of G-protein coupled receptor protein signaling pathway /// negative regulation of signal transduction
8145291	-1.04175	0.485739	10.2488	-5.61506	1.87e-05	0.00299707	3.00419	SLC25A37	solute carrier family 25, member 37	iron ion transmembrane transporter activity /// binding /// mitochondrion /// mitochondrial inner membrane /// ion transport /// membrane /// integral to membrane /// mitochondrial iron ion transport /// transmembrane transport /// iron ion binding /// iron ion transport
8151512	-1.04452	0.484807	7.9353	-6.14918	5.85e-06	0.00126542	4.12097	PAG1	phosphoprotein associated with glycosphingolipid microdomains 1	SH3/SH2 adaptor activity /// protein binding /// plasma membrane /// plasma membrane /// immune response /// signal transduction /// integral to membrane /// SH2 domain binding /// membrane raft /// regulation of T cell activation /// negative regulation of T cell activation /// intracellular signaling cascade
7980233	-1.05201	0.482297	8.42918	-5.60683	1.9e-05	0.00303023	2.98671	PGF	placental growth factor	angiogenesis /// branching involved in ureteric bud morphogenesis /// response to hypoxia /// positive regulation of endothelial cell proliferation /// protein binding /// extracellular region /// extracellular space /// signal transduction /// cell-cell signaling /// multicellular organismal development /// female pregnancy /// growth factor activity /// heparin binding /// positive regulation o…
7993889	-1.05758	0.480438	10.2705	-7.20321	6.6e-07	0.000231148	6.20902	C16orf52	chromosome 16 open reading frame 52	---
8126798	-1.06185	0.479018	6.61386	-7.82542	1.95e-07	8.78e-05	7.36405	GPR116	G protein-coupled receptor 116	G-protein coupled receptor activity /// plasma membrane /// signal transduction /// G-protein coupled receptor protein signaling pathway /// neuropeptide signaling pathway /// integral to membrane /// G-protein coupled receptor activity /// integral to membrane
7928705	-1.06389	0.478342	10.3625	-11.4939	3.94e-10	7.72e-07	13.0487	TSPAN14	tetraspanin 14	membrane /// integral to membrane
7972946	-1.06476	0.478052	9.22421	-9.33172	1.26e-08	1.08e-05	9.92142	RASA3	RAS p21 protein activator 3	GTPase activator activity /// intracellular /// plasma membrane /// signal transduction /// calcium-release channel activity /// intrinsic to internal side of plasma membrane /// metal ion binding /// regulation of small GTPase mediated signal transduction /// GTPase activator activity /// intracellular signaling cascade /// zinc ion binding
7965671	-1.06699	0.477313	6.36623	-6.20715	5.17e-06	0.00114783	4.23994	---	---	---
8044499	-1.07045	0.47617	12.3788	-9.2867	1.36e-08	1.13e-05	9.84974	SLC20A1	solute carrier family 20 (phosphate transporter), member 1	signal transducer activity /// receptor activity /// inorganic phosphate transmembrane transporter activity /// high affinity inorganic phosphate:sodium symporter activity /// sodium:phosphate symporter activity /// integral to plasma membrane /// phosphate metabolic process /// transport /// sodium ion transport /// phosphate transport /// symporter activity /// membrane /// positive regulation …
7972487	-1.083	0.472047	9.88401	-9.76978	5.99e-09	6.04e-06	10.6042	DOCK9	dedicator of cytokinesis 9	guanyl-nucleotide exchange factor activity /// Rho guanyl-nucleotide exchange factor activity /// cellular_component /// biological_process /// endomembrane system /// membrane /// Rho GTPase binding /// GTP binding /// GTPase binding
8149825	-1.08448	0.471561	11.4234	-5.53216	2.24e-05	0.00344193	2.82774	STC1	stanniocalcin 1	ossification /// hormone activity /// extracellular region /// extracellular space /// cellular calcium ion homeostasis /// cell surface receptor linked signaling pathway /// cell-cell signaling /// response to nutrient /// hormone activity /// cell surface receptor linked signal transduction
7954469	-1.09406	0.46844	9.70214	-7.71019	2.43e-07	9.95e-05	7.15456	RASSF8	Ras association (RalGDS/AF-6) domain family (N-terminal) member 8	signal transduction
8127502	-1.0984	0.467034	9.44654	-5.23577	4.34e-05	0.00533612	2.1907	C6orf155	chromosome 6 open reading frame 155	---
7956819	-1.11666	0.46116	9.31723	-5.92844	9.41e-06	0.00173198	3.66386	RASSF3	Ras association (RalGDS/AF-6) domain family member 3	protein binding /// cytoplasm /// microtubule /// signal transduction
7957665	-1.11669	0.46115	10.0758	-7.44129	4.11e-07	0.000159238	6.6579	ELK3	ELK3, ETS-domain protein (SRF accessory protein 2)	angiogenesis /// transcription factor activity /// transcription corepressor activity /// protein binding /// nucleus /// nucleus /// nucleolus /// mitochondrion /// regulation of transcription, DNA-dependent /// signal transduction /// negative regulation of transcription /// purine-rich negative regulatory element binding /// wound healing /// intracellular membrane-bounded organelle /// transc…
7994280	-1.13235	0.456173	9.00791	-9.16165	1.69e-08	1.37e-05	9.64913	IL4R	interleukin 4 receptor	receptor activity /// interleukin-4 receptor activity /// receptor signaling protein activity /// protein binding /// extracellular region /// plasma membrane /// integral to plasma membrane /// immune response /// signal transduction /// insulin receptor substrate binding /// negative regulation of T-helper 1 cell differentiation /// positive regulation of T-helper 2 cell differentiation /// imm…
7957298	-1.13435	0.455539	9.47082	-6.42498	3.26e-06	0.000828467	4.68281	NAV3	neuron navigator 3	nucleotide binding /// ATP binding /// nucleus /// nuclear envelope /// nuclear outer membrane /// membrane /// nucleoside-triphosphatase activity
7956867	-1.13816	0.454339	10.1815	-9.60164	7.94e-09	7.56e-06	10.3453	HMGA2	high mobility group AT-hook 2	chromatin /// DNA binding /// AT DNA binding /// protein binding /// nucleus /// chromosome /// chromatin organization /// regulation of transcription, DNA-dependent /// cell cycle /// mitosis /// multicellular organismal development /// regulation of growth /// cell division /// nuclear chromosome /// regulation of transcription, DNA-dependent
7909503	-1.1427	0.452912	8.90767	-7.72531	2.36e-07	9.84e-05	7.18216	SERTAD4	SERTA domain containing 4	---
8112592	-1.14675	0.451642	9.82625	-5.47454	2.55e-05	0.00378863	2.70462	FOXD1	forkhead box D1	DNA binding /// transcription factor activity /// nucleus /// regulation of transcription, DNA-dependent /// DNA bending activity /// positive regulation of gene expression /// positive regulation of BMP signaling pathway /// negative regulation of gene-specific transcription /// sequence-specific DNA binding /// dichotomous subdivision of terminal units involved in ureteric bud branching /// pos…
7949264	-1.14689	0.451596	9.02194	-6.61404	2.19e-06	0.00059898	5.06174	EHD1	EH-domain containing 1	nucleotide binding /// GTPase activity /// calcium ion binding /// protein binding /// ATP binding /// GTP binding /// lipid particle /// plasma membrane /// endocytosis /// positive regulation of cholesterol storage /// endosome transport /// endocytic vesicle /// platelet dense tubular network membrane /// early endosome membrane /// low-density lipoprotein particle clearance /// cholesterol ho…
8057929	-1.14772	0.451337	6.4101	-5.15626	5.19e-05	0.00602076	2.01832	---	---	---
8022747	-1.1573	0.448352	9.86343	-8.21263	9.38e-08	5.04e-05	8.05338	B4GALT6	UDP-Gal:betaGlcNAc beta 1,4- galactosyltransferase, polypeptide 6	Golgi apparatus /// carbohydrate metabolic process /// galactosyltransferase activity /// UDP-galactose:glucosylceramide beta-1,4-galactosyltransferase activity /// membrane /// integral to membrane /// transferase activity, transferring glycosyl groups /// Golgi cisterna membrane /// metal ion binding /// magnesium ion binding /// calcium ion binding /// manganese ion binding
8152617	-1.16396	0.446285	6.20449	-7.92714	1.61e-07	7.43e-05	7.54733	HAS2	hyaluronan synthase 2	integral to plasma membrane /// membrane /// integral to membrane /// hyaluronan synthase activity /// transferase activity, transferring glycosyl groups
8157153	-1.16779	0.445103	9.07132	-10.4976	1.83e-09	2.58e-06	11.6819	AKAP2 /// PALM2-AKAP2 /// PALM2	A kinase (PRKA) anchor protein 2 /// PALM2-AKAP2 readthrough /// paralemmin 2	protein binding /// enzyme binding /// plasma membrane /// regulation of cell shape
7974902	-1.17744	0.442136	9.31343	-5.40888	2.95e-05	0.00412613	2.5639	RHOJ	ras homolog gene family, member J	nucleotide binding /// GTPase activity /// protein binding /// GTP binding /// cellular_component /// intracellular /// plasma membrane /// small GTPase mediated signal transduction /// Rho protein signal transduction /// regulation of cell shape /// actin cytoskeleton organization
8174598	-1.18138	0.440929	6.43638	-5.41706	2.9e-05	0.00407458	2.58146	IL13RA2	interleukin 13 receptor, alpha 2	signal transducer activity /// receptor activity /// cytokine receptor activity /// extracellular space /// soluble fraction /// membrane /// integral to membrane
8007363	-1.18383	0.440181	8.55522	-8.8482	2.94e-08	2.18e-05	9.13655	WNK4	WNK lysine deficient protein kinase 4	nucleotide binding /// protein serine/threonine kinase activity /// protein binding /// ATP binding /// cytoplasm /// tight junction /// protein amino acid phosphorylation /// ion transport /// chloride transport /// intracellular protein kinase cascade /// protein localization /// transferase activity /// cell junction /// regulation of cellular process /// protein kinase cascade
8055688	-1.19143	0.437868	10.9335	-4.95542	8.18e-05	0.00850148	1.58041	RND3	Rho family GTPase 3	Golgi membrane /// nucleotide binding /// GTPase activity /// GTP binding /// intracellular /// Golgi apparatus /// cell adhesion /// small GTPase mediated signal transduction /// membrane /// actin cytoskeleton organization /// GTP binding
8097628	-1.19616	0.436437	9.57218	-10.1194	3.36e-09	4.22e-06	11.1305	HHIP	hedgehog interacting protein	catalytic activity /// protein binding /// extracellular region /// cytoplasm /// plasma membrane /// integral to plasma membrane /// signal transduction /// neuroblast proliferation /// organ morphogenesis /// dorsal/ventral pattern formation /// cell surface /// lung development /// regulation of fibroblast growth factor receptor signaling pathway /// negative regulation of smoothened signaling…
8115732	-1.2068	0.433227	8.60946	-7.48422	3.78e-07	0.000148075	6.73792	LOC100133106	VCEW9374	---
7923991	-1.21785	0.429923	8.14946	-5.4366	2.77e-05	0.00396256	2.62337	PLXNA2	plexin A2	receptor activity /// intracellular /// plasma membrane /// signal transduction /// cell surface receptor linked signaling pathway /// multicellular organismal development /// integral to membrane /// semaphorin receptor activity /// granule cell precursor tangential migration /// centrosome localization /// membrane
8102862	-1.23029	0.426232	8.99636	-5.3187	3.61e-05	0.00467281	2.36987	MAML3	mastermind-like 3 (Drosophila)	transcription coactivator activity /// nucleus /// Notch signaling pathway /// nuclear speck /// regulation of transcription /// positive regulation of transcription from RNA polymerase II promoter
7980152	-1.23717	0.424203	8.9363	-8.30972	7.83e-08	4.65e-05	8.22269	LTBP2	latent transforming growth factor beta binding protein 2	calcium ion binding /// protein binding /// extracellular region /// proteinaceous extracellular matrix /// protein targeting /// transforming growth factor beta receptor signaling pathway /// protein secretion /// growth factor binding
8180257	-1.23797	0.423968	11.4317	-5.9676	8.65e-06	0.00162321	3.74541	---	---	---
8131803	-1.24279	0.422556	6.62515	-5.61399	1.87e-05	0.00299707	3.00193	IL6	interleukin 6 (interferon, beta 2)	neutrophil apoptosis /// hepatic immune response /// hepatic immune response /// neutrophil mediated immunity /// monocyte chemotaxis /// positive regulation of acute inflammatory response /// positive regulation of leukocyte chemotaxis /// cytokine activity /// cytokine activity /// interleukin-6 receptor binding /// interleukin-6 receptor binding /// extracellular region /// extracellular space…
8116418	-1.24861	0.420855	10.6758	-8.25523	8.66e-08	4.97e-05	8.12784	GFPT2	glutamine-fructose-6-phosphate transaminase 2	glutamine-fructose-6-phosphate transaminase (isomerizing) activity /// sugar binding /// cytoplasm /// fructose 6-phosphate metabolic process /// energy reserve metabolic process /// glutamine metabolic process /// metabolic process /// carbohydrate biosynthetic process /// transferase activity /// glutamine-fructose-6-phosphate transaminase (isomerizing) activity
8096032	-1.25978	0.417607	9.42171	-5.25704	4.14e-05	0.0051785	2.23672	PRDM8	PR domain containing 8	DNA binding /// intracellular /// nucleus /// zinc ion binding /// neurogenesis /// regulation of transcription /// metal ion binding
7954589	-1.26533	0.416004	6.60372	-7.94388	1.56e-07	7.4e-05	7.57732	REP15	RAB15 effector protein	endosome /// membrane /// early endosome membrane
8017651	-1.26534	0.416001	11.4432	-11.8047	2.5e-10	6.39e-07	13.4511	SMURF2	SMAD specific E3 ubiquitin protein ligase 2	ubiquitin ligase complex /// ubiquitin-protein ligase activity /// protein binding /// intracellular /// nucleus /// cytoplasm /// plasma membrane /// protein modification process /// ubiquitin-dependent protein catabolic process /// negative regulation of transcription /// ligase activity /// acid-amino acid ligase activity /// regulation of transforming growth factor beta receptor signaling pat…
7930299	-1.27052	0.41451	8.58304	-4.88473	9.6e-05	0.00943104	1.42552	C10orf78	chromosome 10 open reading frame 78	---
7941236	-1.27771	0.412449	9.2171	-8.38386	6.83e-08	4.21e-05	8.35105	CDC42EP2	CDC42 effector protein (Rho GTPase binding) 2	opioid peptide activity /// Rho GTPase activator activity /// protein binding /// cytoplasm /// cytoskeleton /// plasma membrane /// actin filament organization /// regulation of cell shape /// endomembrane system /// membrane /// GTP-Rho binding /// actin cytoskeleton organization /// positive regulation of actin filament polymerization /// positive regulation of pseudopodium assembly /// positi…
8122265	-1.28983	0.409	8.39165	-6.40706	3.38e-06	0.000853801	4.64664	TNFAIP3	tumor necrosis factor, alpha-induced protein 3	DNA binding /// protein binding /// nucleus /// cytoplasm /// centrosome /// apoptosis /// anti-apoptosis /// peptidase activity /// cysteine-type peptidase activity /// zinc ion binding /// negative regulation of I-kappaB kinase/NF-kappaB cascade /// metal ion binding /// cytoplasm /// modification-dependent protein catabolic process
8081838	-1.30002	0.406119	8.89835	-7.78759	2.1e-07	9.19e-05	7.2955	CDGAP /// ARHGAP31	Cdc42 GTPase-activating protein /// Rho GTPase activating protein 31	GTPase activator activity /// protein binding /// intracellular /// focal adhesion /// signal transduction /// small GTPase mediated signal transduction /// SH3 domain binding /// lamellipodium /// cell junction
8129677	-1.30425	0.40493	9.19395	-8.21308	9.37e-08	5.04e-05	8.05416	SGK1	serum/glucocorticoid regulated kinase 1	nucleotide binding /// protein serine/threonine kinase activity /// protein binding /// ATP binding /// nucleus /// cytoplasm /// endoplasmic reticulum /// plasma membrane /// protein amino acid phosphorylation /// sodium ion transport /// apoptosis /// response to stress /// transferase activity /// protein serine/threonine kinase activity /// protein amino acid phosphorylation /// response to s…
8075310	-1.30743	0.40404	9.11665	-6.81296	1.45e-06	0.000440417	5.45485	LIF /// MGC20647	leukemia inhibitory factor (cholinergic differentiation factor) /// hypothetical protein MGC20647	cytokine activity /// leukemia inhibitory factor receptor binding /// leukemia inhibitory factor receptor binding /// extracellular region /// extracellular space /// immune response /// multicellular organismal development /// embryo implantation /// growth factor activity /// positive regulation of cell proliferation /// stem cell maintenance /// organ regeneration /// positive regulation of pe…
8142345	-1.31101	0.403039	10.0148	-8.53808	5.14e-08	3.36e-05	8.61545	DOCK4	dedicator of cytokinesis 4	guanyl-nucleotide exchange factor activity /// protein binding /// endomembrane system /// membrane /// SH3 domain binding /// PDZ domain binding /// Rac GTPase activator activity /// stereocilium /// stereocilium bundle /// Rac GTPase binding
7914665	-1.3113	0.402957	7.31901	-7.70679	2.45e-07	9.95e-05	7.14835	---	---	---
8063536	-1.32216	0.399937	8.4849	-7.32663	5.16e-07	0.000186707	6.44279	TFAP2C	transcription factor AP-2 gamma (activating enhancer binding protein 2 gamma)	DNA binding /// transcription factor activity /// protein binding /// nucleus /// regulation of transcription from RNA polymerase II promoter /// cell-cell signaling /// cell differentiation /// protein dimerization activity /// transcription factor activity /// regulation of transcription from RNA polymerase II promoter
7958749	-1.33217	0.39717	9.83315	-6.56475	2.43e-06	0.000643547	4.96345	SH2B3	SH2B adaptor protein 3	signal transducer activity /// protein binding /// cell differentiation /// embryonic hemopoiesis /// intracellular signaling cascade
7993588	-1.33387	0.396702	9.5182	-13.1822	3.65e-11	1.74e-07	15.1083	TMC7	transmembrane channel-like 7	membrane /// integral to membrane
8028570	-1.33465	0.396489	7.74526	-10.8503	1.05e-09	1.59e-06	12.1796	PAPL	iron/zinc purple acid phosphatase-like protein	acid phosphatase activity /// extracellular region /// hydrolase activity /// metal ion binding /// iron ion binding /// zinc ion binding
7965652	-1.3359	0.396144	10.4024	-7.24768	6.04e-07	0.000213811	6.29351	PCTK2 /// CDK17	PCTAIRE protein kinase 2 /// cyclin-dependent kinase 17	nucleotide binding /// protein kinase activity /// cyclin-dependent protein kinase activity /// ATP binding /// protein amino acid phosphorylation /// transferase activity /// protein amino acid phosphorylation
8124848	-1.34365	0.394021	11.12	-5.75563	1.37e-05	0.00234224	3.30159	IER3	immediate early response 3	protein binding /// apoptosis /// anti-apoptosis /// anatomical structure morphogenesis /// membrane /// integral to membrane
8179704	-1.34365	0.394021	11.12	-5.75563	1.37e-05	0.00234224	3.30159	IER3	immediate early response 3	protein binding /// apoptosis /// anti-apoptosis /// anatomical structure morphogenesis /// membrane /// integral to membrane
8021376	-1.35288	0.391509	11.5135	-13.8601	1.5e-11	1.19e-07	15.854	NEDD4L	neural precursor cell expressed, developmentally down-regulated 4-like	ubiquitin-protein ligase activity /// protein binding /// intracellular /// cytoplasm /// protein modification process /// sodium ion transport /// cellular sodium ion homeostasis /// excretion /// response to metal ion /// protein ubiquitination /// ligase activity /// acid-amino acid ligase activity /// sodium channel regulator activity /// water homeostasis /// regulation of protein catabolic …
8178435	-1.35965	0.389676	11.3945	-5.99591	8.14e-06	0.00158942	3.80425	IER3	immediate early response 3	protein binding /// apoptosis /// anti-apoptosis /// anatomical structure morphogenesis /// membrane /// integral to membrane
8154245	-1.3627	0.388854	8.58613	-6.03638	7.46e-06	0.00152318	3.88818	PDCD1LG2	programmed cell death 1 ligand 2	molecular_function /// receptor activity /// protein binding /// cellular_component /// extracellular region /// plasma membrane /// immune response /// endomembrane system /// integral to membrane /// positive regulation of T cell proliferation /// negative regulation of T cell proliferation /// plasma membrane
8037374	-1.36396	0.388514	10.631	-9.05006	2.06e-08	1.56e-05	9.46827	PLAUR	plasminogen activator, urokinase receptor	receptor activity /// protein binding /// extracellular region /// plasma membrane /// cellular component movement /// chemotaxis /// signal transduction /// blood coagulation /// cell surface /// integral to membrane /// attachment of GPI anchor to protein /// extrinsic to membrane /// enzyme binding /// regulation of proteolysis /// U-plasminogen activator receptor activity /// anchored to memb…
8052872	-1.38251	0.383551	8.58649	-6.25126	4.71e-06	0.00106623	4.33016	TGFA	transforming growth factor, alpha	activation of MAPK activity /// MAP kinase kinase activity /// signal transducer activity /// epidermal growth factor receptor binding /// protein binding /// extracellular region /// extracellular space /// plasma membrane /// growth factor activity /// cell proliferation /// cell surface /// integral to membrane /// positive regulation of epidermal growth factor receptor activity /// positive r…
7914648	-1.38484	0.382933	9.04377	-5.63158	1.8e-05	0.00291112	3.03928	PHC2	polyhomeotic homolog 2 (Drosophila)	DNA binding /// protein binding /// nucleus /// multicellular organismal development /// zinc ion binding /// identical protein binding /// metal ion binding
8096050	-1.39475	0.380309	8.97869	-6.35151	3.81e-06	0.000931761	4.53419	FGF5	fibroblast growth factor 5	fibroblast growth factor receptor binding /// extracellular region /// extracellular space /// cell-cell signaling /// nervous system development /// growth factor activity /// cell proliferation /// positive regulation of cell proliferation /// positive regulation of cell proliferation /// fibroblast growth factor receptor signaling pathway /// fibroblast growth factor receptor signaling pathway…
8081233	-1.40945	0.376455	8.67446	-4.86555	0.000100302	0.00975131	1.38344	---	---	---
8115490	-1.41855	0.374087	10.0115	-10.387	2.18e-09	2.9e-06	11.5226	ADAM19	ADAM metallopeptidase domain 19 (meltrin beta)	metalloendopeptidase activity /// proteolysis /// peptidase activity /// zinc ion binding /// membrane /// integral to membrane /// SH3 domain binding /// metal ion binding
8054712	-1.45664	0.364339	8.72222	-5.82343	1.18e-05	0.00210626	3.44417	IL1A	interleukin 1, alpha	fever /// cytokine activity /// interleukin-1 receptor binding /// copper ion binding /// protein binding /// extracellular region /// extracellular space /// extracellular space /// cytosol /// apoptosis /// anti-apoptosis /// inflammatory response /// immune response /// cell proliferation /// negative regulation of cell proliferation /// positive regulation vascular endothelial growth factor p…
7919751	-1.46471	0.362309	11.9722	-9.84356	5.29e-09	5.7e-06	10.7167	MCL1	myeloid cell leukemia sequence 1 (BCL2-related)	cell fate determination /// protein binding /// nucleus /// nucleoplasm /// cytoplasm /// mitochondrion /// mitochondrial outer membrane /// apoptosis /// anti-apoptosis /// multicellular organismal development /// protein channel activity /// membrane /// integral to membrane /// cellular homeostasis /// cell differentiation /// response to cytokine stimulus /// regulation of apoptosis /// prote…
7933075	-1.47172	0.360553	9.36805	-8.72478	3.67e-08	2.6e-05	8.93084	FZD8	frizzled homolog 8 (Drosophila)	non-G-protein coupled 7TM receptor activity /// G-protein coupled receptor activity /// signal transduction /// G-protein coupled receptor protein signaling pathway /// multicellular organismal development /// membrane /// integral to membrane /// Wnt receptor signaling pathway /// Wnt-protein binding /// Wnt receptor activity
7932132	-1.49144	0.355658	8.71028	-10.4857	1.86e-09	2.58e-06	11.6647	FRMD4A	FERM domain containing 4A	binding /// cytoplasm /// cytoskeleton
8133788	-1.49443	0.354922	10.6377	-14.7433	4.98e-12	5.53e-08	16.7628	PTPN12	protein tyrosine phosphatase, non-receptor type 12	non-membrane spanning protein tyrosine phosphatase activity /// protein binding /// soluble fraction /// cytoplasm /// cytosol /// protein amino acid dephosphorylation /// hydrolase activity /// SH3 domain binding /// cytoplasm /// protein amino acid dephosphorylation
7960865	-1.50139	0.353213	10.209	-8.21929	9.26e-08	5.04e-05	8.06503	SLC2A3	solute carrier family 2 (facilitated glucose transporter), member 3	transporter activity /// glucose transmembrane transporter activity /// cytoplasm /// plasma membrane /// plasma membrane /// carbohydrate metabolic process /// carbohydrate transport /// glucose transport /// integral to membrane /// substrate-specific transmembrane transporter activity /// transmembrane transport /// glucose transmembrane transporter activity
8091422	-1.50365	0.352659	11.4727	-8.40555	6.56e-08	4.12e-05	8.38846	WWTR1	WW domain containing transcription regulator 1	negative regulation of transcription from RNA polymerase II promoter /// osteoblast differentiation /// transcription coactivator activity /// transcription corepressor activity /// protein binding /// nucleus /// nucleus /// transcription factor complex /// nucleolus /// cytoplasm /// regulation of transcription, DNA-dependent /// transcription regulator activity /// glomerulus development /// p…
8097098	-1.52815	0.346722	9.9516	-9.69469	6.79e-09	6.65e-06	10.4891	USP53	ubiquitin specific peptidase 53	ubiquitin thiolesterase activity /// cellular_component /// ubiquitin-dependent protein catabolic process /// biological_process
7982564	-1.58863	0.332486	10.0229	-13.0178	4.55e-11	1.89e-07	14.9208	SPRED1	sprouty-related, EVH1 domain containing 1	inactivation of MAPK activity /// stem cell factor receptor binding /// protein binding /// nucleus /// plasma membrane /// caveola /// multicellular organismal development /// regulation of signal transduction
7896709	-1.58916	0.332366	8.76643	-6.36283	3.72e-06	0.000921451	4.55714	---	---	---
7960874	-1.59775	0.330392	8.87962	-7.65951	2.69e-07	0.000106443	7.06178	C3AR1	complement component 3a receptor 1	complement component C3a binding /// complement receptor mediated signaling pathway /// phosphoinositide phospholipase C activity /// receptor activity /// complement component C3a receptor activity /// G-protein coupled receptor activity /// C3a anaphylatoxin receptor activity /// plasma membrane /// integral to plasma membrane /// chemotaxis /// inflammatory response /// signal transduction ///…
8101260	-1.6333	0.322351	11.0813	-9.78027	5.88e-09	6.04e-06	10.6203	ANTXR2	anthrax toxin receptor 2	receptor activity /// protein binding /// extracellular region /// endoplasmic reticulum /// endoplasmic reticulum membrane /// plasma membrane /// integral to membrane /// metal ion binding
8089106	-1.63359	0.322285	7.054	-5.21367	4.56e-05	0.00551832	2.14286	---	---	---
8063785	-1.63879	0.321127	7.09266	-5.46644	2.59e-05	0.00382322	2.68729	C20orf197	chromosome 20 open reading frame 197	---
7935660	-1.64463	0.319829	10.0716	-14.7955	4.67e-12	5.53e-08	16.8144	DNMBP	dynamin binding protein	guanyl-nucleotide exchange factor activity /// Rho guanyl-nucleotide exchange factor activity /// protein binding /// intracellular /// cytoplasm /// Golgi apparatus /// Golgi stack /// cytoskeleton /// cell junction /// regulation of Rho protein signal transduction /// synapse /// protein binding /// intracellular signaling cascade
7938746	-1.64961	0.318727	7.826	-9.07399	1.97e-08	1.53e-05	9.50719	MRGPRX4	MAS-related GPR, member X4	receptor activity /// G-protein coupled receptor activity /// plasma membrane /// signal transduction /// G-protein coupled receptor protein signaling pathway /// integral to membrane
7910022	-1.65263	0.31806	8.61859	-5.81567	1.2e-05	0.00213083	3.42787	CNIH3	cornichon homolog 3 (Drosophila)	membrane /// integral to membrane /// intracellular signaling cascade
7937251	-1.66846	0.314589	7.58065	-6.30124	4.23e-06	0.000997295	4.43204	LOC285299 /// FRG2B /// FRG2 /// FRG2C	FSHD region gene 2 family, member C-like /// FSHD region gene 2 family, member B /// FSHD region gene 2 /// FSHD region gene 2 family, member C	nucleus
8065569	-1.67176	0.313871	10.735	-12.7959	6.15e-11	2.28e-07	14.6634	BCL2L1	BCL2-like 1	ovarian follicle development /// response to hypoxia /// in utero embryonic development /// release of cytochrome c from mitochondria /// protein binding /// intracellular /// nucleus /// mitochondrion /// mitochondrial outer membrane /// mitochondrial outer membrane /// cytosol /// anti-apoptosis /// response to oxidative stress /// germ cell development /// spermatogenesis /// positive regulati…
8112615	-1.68913	0.310113	8.38829	-8.15071	1.05e-07	5.31e-05	7.94464	ENC1 /// ENC1	ectodermal-neural cortex (with BTB-like domain) /// ectodermal-neural cortex 1 (with BTB-like domain)	actin binding /// protein binding /// nucleus /// cytoplasm /// cytoskeleton /// multicellular organismal development /// nervous system development /// nuclear matrix /// nucleus /// multicellular organismal development /// modification-dependent protein catabolic process
8054344	-1.71669	0.304247	6.19729	-8.69933	3.84e-08	2.66e-05	8.88814	hCG_1645516 /// RFX8	hypothetical protein LOC731220 /// regulatory factor X, 8	DNA binding /// regulation of transcription, DNA-dependent
8052689	-1.71737	0.304103	9.74932	-9.57273	8.34e-09	7.71e-06	10.3003	SPRED2	sprouty-related, EVH1 domain containing 2	inactivation of MAPK activity /// stem cell factor receptor binding /// protein binding /// cytoplasm /// multicellular organismal development /// regulation of signal transduction /// membrane /// transport vesicle membrane /// cytoplasmic vesicle /// plasma membrane
8078350	-1.72198	0.303131	10.9959	-12.3606	1.13e-10	3.75e-07	14.1439	TGFBR2	transforming growth factor, beta receptor II (70/80kDa)	nucleotide binding /// blood vessel development /// patterning of blood vessels /// vasculogenesis /// positive regulation of mesenchymal cell proliferation /// positive regulation of tolerance induction to self antigen /// positive regulation of B cell tolerance induction /// positive regulation of T cell tolerance induction /// transmembrane receptor protein serine/threonine kinase activity ///…
8122038	-1.74901	0.297507	8.30992	-11.6779	3e-10	7.14e-07	13.2882	TMEM200A	transmembrane protein 200A	membrane /// integral to membrane
8037387	-1.80018	0.287139	7.63518	-10.0635	3.68e-09	4.38e-06	11.0474	---	---	---
8104124	-1.82661	0.281927	7.51875	-7.12393	7.73e-07	0.000262771	6.05765	LOC285299 /// FRG2B /// FRG2 /// FRG2C	FSHD region gene 2 family, member C-like /// FSHD region gene 2 family, member B /// FSHD region gene 2 /// FSHD region gene 2 family, member C	nucleus
8138289	-1.83627	0.280045	8.42799	-6.50636	2.75e-06	0.000714738	4.84655	ETV1	ets variant 1	transcription factor activity /// nucleus /// regulation of transcription, DNA-dependent /// transcription from RNA polymerase II promoter /// sequence-specific DNA binding /// transcription factor activity
7954090	-1.84099	0.27913	10.476	-6.72631	1.74e-06	0.00049493	5.28434	EMP1	epithelial membrane protein 1	membrane fraction /// plasma membrane /// multicellular organismal development /// cell proliferation /// epidermis development /// integral to membrane /// cell growth /// epithelial cell differentiation /// membrane /// integral to membrane
7965357	-1.85185	0.277036	8.99874	-11.1937	6.19e-10	1.05e-06	12.6494	WDR51B /// POC1B /// GALNT4	WD repeat domain 51B /// POC1 centriolar protein homolog B (Chlamydomonas) /// UDP-N-acetyl-alpha-D-galactosamine:polypeptide N-acetylgalactosaminyltransferase 4 (GalNAc-T4)	Golgi membrane /// polypeptide N-acetylgalactosaminyltransferase activity /// sugar binding /// Golgi apparatus /// carbohydrate metabolic process /// membrane /// integral to membrane /// transferase activity, transferring glycosyl groups /// perinuclear region of cytoplasm
8150076	-1.89561	0.26876	8.7745	-8.32894	7.55e-08	4.57e-05	8.25606	DUSP4	dual specificity phosphatase 4	MAPKKK cascade /// protein tyrosine phosphatase activity /// nucleus /// nucleoplasm /// protein amino acid dephosphorylation /// protein tyrosine/threonine phosphatase activity /// response to organic substance /// hydrolase activity /// MAP kinase tyrosine/serine/threonine phosphatase activity /// protein tyrosine phosphatase activity /// nucleus /// protein amino acid dephosphorylation
8054722	-1.99401	0.25104	11.5623	-6.01905	7.74e-06	0.00155254	3.85228	IL1B	interleukin 1, beta	activation of MAPK activity /// fever /// positive regulation of protein amino acid phosphorylation /// positive regulation of protein amino acid phosphorylation /// chronic inflammatory response to antigenic stimulus /// positive regulation of T cell mediated immunity /// cytokine activity /// cytokine activity /// interleukin-1 receptor binding /// protein binding /// extracellular region /// e…
8154233	-2.00791	0.248633	8.64554	-6.56409	2.44e-06	0.000643547	4.96214	CD274	CD274 molecule	receptor activity /// protein binding /// plasma membrane /// immune response /// signal transduction /// cell surface receptor linked signaling pathway /// cell proliferation /// external side of plasma membrane /// endomembrane system /// integral to membrane /// negative regulation of T cell proliferation /// plasma membrane /// cell surface receptor linked signal transduction
7924029	-2.09254	0.234467	10.6408	-8.1032	1.15e-07	5.72e-05	7.86085	LAMB3	laminin, beta 3	structural molecule activity /// protein binding /// extracellular region /// basement membrane /// cell adhesion /// epidermis development /// hemidesmosome assembly /// protein complex binding /// brown fat cell differentiation /// protein binding /// extracellular region
8114572	-2.09467	0.234121	10.7951	-11.5342	3.71e-10	7.72e-07	13.1015	HBEGF	heparin-binding EGF-like growth factor	receptor activity /// epidermal growth factor receptor binding /// extracellular region /// extracellular space /// extracellular space /// extracellular space /// plasma membrane /// integral to plasma membrane /// integral to plasma membrane /// signal transduction /// epidermal growth factor receptor signaling pathway /// muscle organ development /// regulation of heart contraction /// growth …
7990345	-2.10512	0.232432	9.61022	-9.3911	1.14e-08	9.96e-06	10.0155	SEMA7A	semaphorin 7A, GPI membrane anchor (John Milton Hagen blood group)	receptor activity /// protein binding /// plasma membrane /// immune response /// multicellular organismal development /// nervous system development /// cell differentiation /// anchored to membrane /// plasma membrane
7912706	-2.10926	0.231765	9.95693	-8.15448	1.05e-07	5.31e-05	7.95129	EPHA2	EPH receptor A2	nucleotide binding /// angiogenesis /// transmembrane receptor protein tyrosine kinase activity /// receptor activity /// ephrin receptor activity /// protein binding /// ATP binding /// plasma membrane /// integral to plasma membrane /// protein amino acid phosphorylation /// apoptosis /// signal transduction /// multicellular organismal development /// transferase activity /// neuron differenti…
7930413	-2.18195	0.220377	10.2821	-13.4325	2.62e-11	1.45e-07	15.3887	DUSP5	dual specificity phosphatase 5	protein tyrosine phosphatase activity /// nucleus /// protein amino acid dephosphorylation /// hydrolase activity /// MAP kinase tyrosine/serine/threonine phosphatase activity /// protein tyrosine phosphatase activity /// protein amino acid dephosphorylation
8114991	-2.25865	0.208968	8.14555	-9.88896	4.91e-09	5.63e-06	10.7855	SH3TC2	SH3 domain and tetratricopeptide repeats 2	binding
8092578	-2.30192	0.202793	9.40233	-13.7223	1.79e-11	1.19e-07	15.7059	ETV5	ets variant 5	DNA binding /// transcription factor activity /// nucleus /// regulation of transcription, DNA-dependent /// promoter binding /// cellular response to oxidative stress /// transcription factor activity /// nucleus /// sequence-specific DNA binding
7911178	-2.3377	0.197825	8.06213	-11.9621	1.99e-10	5.86e-07	13.6507	NLRP3	NLR family, pyrin domain containing 3	nucleotide binding /// protein binding /// ATP binding /// cytoplasm /// induction of apoptosis /// activation of caspase activity /// defense response /// inflammatory response /// signal transduction /// detection of biotic stimulus /// negative regulation of NF-kappaB transcription factor activity /// interleukin-18 production /// negative regulation of NF-kappaB import into nucleus /// peptid…
7928429	-2.40909	0.188275	10.4021	-8.59198	4.66e-08	3.11e-05	8.70702	C10orf55 /// PLAU	chromosome 10 open reading frame 55 /// plasminogen activator, urokinase	angiogenesis /// response to hypoxia /// serine-type endopeptidase activity /// extracellular region /// plasma membrane /// proteolysis /// chemotaxis /// signal transduction /// embryo implantation /// blood coagulation /// peptidase activity /// smooth muscle cell migration /// regulation of cell proliferation /// fibrinolysis /// skeletal muscle tissue regeneration /// proteolysis
8083594	-2.41487	0.187521	9.16419	-9.8415	5.31e-09	5.7e-06	10.7135	PTX3 /// PTX3	pentraxin-related gene, rapidly induced by IL-1 beta /// pentraxin 3, long	zymosan binding /// response to yeast /// extracellular region /// inflammatory response /// opsonization /// positive regulation of nitric oxide biosynthetic process /// positive regulation of phagocytosis /// extracellular region
8157524	-2.73504	0.150201	9.91166	-10.1075	3.42e-09	4.22e-06	11.1129	TLR4	toll-like receptor 4	lipopolysaccharide binding /// lipopolysaccharide binding /// lipopolysaccharide receptor activity /// toll-like receptor signaling pathway /// microglial cell activation during immune response /// production of nitric oxide involved in inflammatory response /// receptor activity /// transmembrane receptor activity /// protein binding /// cytoplasm /// plasma membrane /// plasma membrane /// inte…
7972217	-2.74251	0.149425	9.47467	-9.09774	1.89e-08	1.5e-05	9.54576	SPRY2	sprouty homolog 2 (Drosophila)	protein binding /// cytoplasm /// cytosol /// microtubule /// plasma membrane /// signal transduction /// cell-cell signaling /// multicellular organismal development /// sensory perception of sound /// organ morphogenesis /// regulation of signal transduction /// lung development /// inner ear morphogenesis /// negative regulation of MAP kinase activity /// cell fate commitment /// branching mor…
8095680	-3.057	0.120158	8.25292	-11.1791	6.33e-10	1.05e-06	12.6298	IL8	interleukin 8	angiogenesis /// interleukin-8 receptor binding /// protein binding /// extracellular region /// extracellular space /// cellular component movement /// chemotaxis /// inflammatory response /// immune response /// cell cycle arrest /// signal transduction /// G-protein coupled receptor protein signaling pathway /// chemokine activity /// negative regulation of cell proliferation /// calcium-media…
8114797	-3.64901	0.0797148	8.24433	-17.7459	1.71e-13	5.68e-09	19.3961	SPRY4	sprouty homolog 4 (Drosophila)	protein binding /// cytoplasm /// plasma membrane /// multicellular organismal development /// regulation of signal transduction /// ruffle membrane /// cell projection /// negative regulation of MAP kinase activity
8112045	-3.77684	0.0729556	8.50609	-11.364	4.79e-10	8.86e-07	12.8772	ESM1	endothelial cell-specific molecule 1	regulation of cell growth /// insulin-like growth factor binding /// extracellular region /// growth factor activity /// biological_process /// protein binding
