# Supplementary material for: Suppression of IFN-Induced Transcription Underlies IFN Defects Generated by Activated Ras/MEK in Human Cancer Cells
Source: PLoS One. 2012 Sep 7;7(9):e44267. doi: 10.1371/journal.pone.0044267 (PMC3436881; doi:10.1371/journal.pone.0044267)
Supplement: File S7 — Differentially expressed genes in SKOV3 cells treated with IFN 6 h compared to vehicle treated controls (FDR <0.01). (XLS) [file pone.0044267.s012.xls]

## Sheet: tt_SOV3_I6.csv
ID	logFC	FC	AveExpr	t	P.Value	adj.P.Val	B	Gene Symbol	Gene Title	GO Description
8101126	7.19109	146.128	7.46253	47.7896	4.95e-10	5.49e-06	12.081	CXCL10	chemokine (C-X-C motif) ligand 10	receptor binding /// extracellular region /// extracellular space /// chemotaxis /// inflammatory response /// immune response /// signal transduction /// cell surface receptor linked signaling pathway /// G-protein coupled receptor protein signaling pathway /// cell-cell signaling /// muscle organ development /// chemokine activity /// blood circulation /// positive regulation of cell proliferat…
7929065	6.34422	81.246	9.13954	43.4311	9.62e-10	6.41e-06	11.768	IFIT1	interferon-induced protein with tetratricopeptide repeats 1	molecular_function /// binding /// cytoplasm /// biological_process
8040080	6.267	77.0113	8.7078	38.7138	2.14e-09	8.22e-06	11.3449	RSAD2	radical S-adenosyl methionine domain containing 2	molecular_function /// catalytic activity /// endoplasmic reticulum /// endoplasmic reticulum membrane /// Golgi apparatus /// membrane /// regulation of ossification /// metal ion binding /// iron-sulfur cluster binding /// defense response to virus /// iron ion binding
7929047	6.15818	71.4163	8.21485	58.9826	1.15e-10	1.91e-06	12.6516	IFIT2	interferon-induced protein with tetratricopeptide repeats 2	molecular_function /// binding /// cellular_component /// biological_process
8068713	5.8853	59.1086	9.2534	31.9354	8.12e-09	1.8e-05	10.5216	MX1	myxovirus (influenza virus) resistance 1, interferon-inducible protein p78 (mouse)	nucleotide binding /// GTPase activity /// protein binding /// GTP binding /// cytoplasm /// cytosol /// induction of apoptosis /// defense response /// signal transduction /// response to virus /// GTP binding
7902541	5.86485	58.2769	7.95213	44.0281	8.75e-10	6.41e-06	11.8149	IFI44L	interferon-induced protein 44-like	cytoplasm /// immune response
8068697	5.76547	54.3976	8.30435	22.9997	7.85e-08	4.71e-05	8.8072	MX2	myxovirus (influenza virus) resistance 2 (mouse)	nucleotide binding /// GTPase activity /// GTP binding /// nucleus /// cytoplasm /// defense response /// response to virus /// GTPase activity /// cytoplasm
7958884	5.40983	42.5129	9.90266	64.9254	5.87e-11	1.91e-06	12.8621	OAS1	2',5'-oligoadenylate synthetase 1, 40/46kDa	nucleotide binding /// RNA binding /// ATP binding /// nucleus /// cytoplasm /// mitochondrion /// endoplasmic reticulum /// microsome /// nucleobase, nucleoside, nucleotide and nucleic acid metabolic process /// immune response /// transferase activity /// nucleotidyltransferase activity
8092169	5.27728	38.7809	9.17038	33.7601	5.53e-09	1.53e-05	10.7739	TNFSF10	tumor necrosis factor (ligand) superfamily, member 10	receptor binding /// cytokine activity /// tumor necrosis factor receptor binding /// protein binding /// extracellular region /// extracellular space /// soluble fraction /// integral to plasma membrane /// induction of apoptosis /// immune response /// signal transduction /// cell-cell signaling /// activation of pro-apoptotic gene products /// membrane /// positive regulation of I-kappaB kinas…
7958913	4.95096	30.9306	9.38117	34.5628	4.7e-09	1.53e-05	10.8771	OAS2	2'-5'-oligoadenylate synthetase 2, 69/71kDa	nucleotide binding /// 2'-5'-oligoadenylate synthetase activity /// RNA binding /// ATP binding /// nucleus /// mitochondrion /// endoplasmic reticulum /// microsome /// nucleobase, nucleoside, nucleotide and nucleic acid metabolic process /// RNA catabolic process /// immune response /// membrane /// transferase activity /// nucleotidyltransferase activity /// microsome
7929052	4.76927	27.2706	8.21409	34.1567	5.1e-09	1.53e-05	10.8254	IFIT3	interferon-induced protein with tetratricopeptide repeats 3	molecular_function /// binding /// cellular_component /// biological_process
8056285	4.59362	24.1444	7.8896	38.4965	2.22e-09	8.22e-06	11.3229	IFIH1	interferon induced with helicase C domain 1	nucleotide binding /// DNA binding /// RNA binding /// helicase activity /// protein binding /// ATP binding /// intracellular /// nucleus /// cytoplasm /// zinc ion binding /// response to virus /// hydrolase activity /// regulation of apoptosis /// interspecies interaction between organisms /// innate immune response /// metal ion binding
7902553	4.59209	24.1189	7.76881	30.0313	1.24e-08	1.96e-05	10.2289	IFI44	interferon-induced protein 44	cytoplasm /// response to virus
8160559	4.56005	23.5892	8.94209	26.0873	3.29e-08	3.04e-05	9.50782	DDX58	DEAD (Asp-Glu-Ala-Asp) box polypeptide 58	nucleotide binding /// positive regulation of defense response to virus by host /// RNA binding /// helicase activity /// protein binding /// ATP binding /// cytoplasm /// ATP-dependent helicase activity /// zinc ion binding /// response to virus /// hydrolase activity /// positive regulation of interferon-alpha production /// positive regulation of interferon-beta production /// innate immune re…
7938035	4.42503	21.4817	8.52899	24.071	5.73e-08	4.24e-05	9.06607	TRIM22	tripartite motif-containing 22	transcription factor activity /// transcription corepressor activity /// protein binding /// intracellular /// nucleus /// cytoplasm /// Golgi apparatus /// regulation of transcription, DNA-dependent /// immune response /// zinc ion binding /// response to virus /// Cajal body /// nuclear speck /// ligase activity /// intracellular membrane-bounded organelle /// interspecies interaction between o…
7937335	4.37477	20.7461	10.4772	14.082	2.24e-06	0.000627676	5.70497	IFITM1	interferon induced transmembrane protein 1 (9-27)	receptor signaling protein activity /// protein binding /// plasma membrane /// cell surface receptor linked signaling pathway /// negative regulation of cell proliferation /// response to biotic stimulus /// integral to membrane /// cell surface receptor linked signal transduction
8140971	4.36113	20.551	9.53519	39.3069	1.92e-09	8.22e-06	11.4038	SAMD9L	sterile alpha motif domain containing 9-like	---
8004184	4.33525	20.1856	8.60662	22.7693	8.41e-08	4.91e-05	8.74912	XAF1	XIAP associated factor 1	nucleus /// cytoplasm /// mitochondrion /// apoptosis /// zinc ion binding /// metal ion binding
7896712	4.14578	17.7013	6.50556	8.5325	6.18e-05	0.00794237	2.25103	---	---	---
8103601	4.03633	16.408	9.45775	17.5921	4.94e-07	0.000182764	7.1721	DDX60L	DEAD (Asp-Glu-Ala-Asp) box polypeptide 60-like	nucleotide binding /// RNA binding /// helicase activity /// ATP binding /// ATP-dependent helicase activity /// hydrolase activity
7917516	3.90462	14.9764	10.145	29.4755	1.41e-08	1.96e-05	10.1373	GBP3 /// GBP1	guanylate binding protein 3 /// guanylate binding protein 1, interferon-inducible, 67kDa	nucleotide binding /// GTPase activity /// GTP binding /// plasma membrane /// membrane /// integral to membrane /// immune response /// GTP binding
8074606	3.86012	14.5215	10.6986	29.7573	1.32e-08	1.96e-05	10.1841	USP18 /// USP41	ubiquitin specific peptidase 18 /// ubiquitin specific peptidase 41	ubiquitin thiolesterase activity /// ubiquitin-specific protease activity /// nucleus /// ubiquitin-dependent protein catabolic process /// peptidase activity /// cysteine-type peptidase activity /// nucleus
8140967	3.85315	14.4515	9.06321	26.6593	2.83e-08	2.77e-05	9.62334	SAMD9	sterile alpha motif domain containing 9	cytoplasm
7917561	3.75735	13.523	6.88648	29.2722	1.48e-08	1.98e-05	10.103	GBP4	guanylate binding protein 4	nucleotide binding /// GTPase activity /// GTP binding /// cytoplasm /// immune response
7967117	3.58497	12.0001	8.58114	31.5141	8.9e-09	1.85e-05	10.4595	OASL	2'-5'-oligoadenylate synthetase-like	DNA binding /// double-stranded RNA binding /// ATP binding /// nucleolus /// cytoplasm /// immune response /// biological_process /// transferase activity /// thyroid hormone receptor binding
7971296	3.5809	11.9663	7.36344	28.6501	1.72e-08	2.12e-05	9.99547	EPSTI1	epithelial stromal interaction 1 (breast)	---
7914127	3.445	10.8905	10.7341	28.1941	1.92e-08	2.29e-05	9.91413	IFI6	interferon, alpha-inducible protein 6	release of cytochrome c from mitochondria /// protein binding /// mitochondrion /// anti-apoptosis /// immune response /// membrane /// integral to membrane /// negative regulation of caspase activity /// negative regulation of mitochondrial depolarization
8071155	3.41884	10.6948	9.38434	32.4529	7.27e-09	1.73e-05	10.5958	USP18	ubiquitin specific peptidase 18	ubiquitin thiolesterase activity /// ubiquitin-specific protease activity /// nucleus /// ubiquitin-dependent protein catabolic process /// peptidase activity /// cysteine-type peptidase activity /// nucleus
8103563	3.4027	10.5758	8.73661	22.966	7.93e-08	4.71e-05	8.79876	DDX60	DEAD (Asp-Glu-Ala-Asp) box polypeptide 60	nucleotide binding /// RNA binding /// helicase activity /// ATP binding /// ATP-dependent helicase activity /// hydrolase activity
8090018	3.37113	10.3469	7.79617	27.7466	2.15e-08	2.32e-05	9.83212	PARP9	poly (ADP-ribose) polymerase family, member 9	NAD+ ADP-ribosyltransferase activity /// protein binding /// nucleus /// nucleus /// cytoplasm /// cell migration /// transferase activity /// molecular_function
8059650	3.24453	9.47763	9.07912	39.0129	2.03e-09	8.22e-06	11.3749	SP110	SP110 nuclear body protein	DNA binding /// hematopoietin/interferon-class (D200-domain) cytokine receptor signal transducer activity /// protein binding /// nucleus /// zinc ion binding /// interspecies interaction between organisms /// regulation of transcription /// metal ion binding /// DNA binding /// nucleus
7896695	3.23992	9.44741	8.20464	14.3143	2.01e-06	0.000571533	5.81525	---	---	---
8050102	3.23455	9.41229	9.15694	29.4953	1.41e-08	1.96e-05	10.1406	CMPK2	cytidine monophosphate (UMP-CMP) kinase 2, mitochondrial	nucleotide binding /// cytidylate kinase activity /// ATP binding /// mitochondrion /// pyrimidine nucleotide biosynthetic process /// kinase activity /// transferase activity
8066117	3.16924	8.99574	9.27983	30.0959	1.22e-08	1.96e-05	10.2394	C20orf118 /// SAMHD1	chromosome 20 open reading frame 118 /// SAM domain and HD domain 1	intracellular /// nucleus /// immune response /// hydrolase activity /// regulation of innate immune response /// defense response to virus /// catalytic activity
8072710	3.14475	8.8443	9.27471	30.5837	1.1e-08	1.96e-05	10.3171	APOL6	apolipoprotein L, 6	lipid transporter activity /// extracellular region /// cytoplasm /// lipid transport /// lipid binding /// lipoprotein metabolic process
8084732	3.13536	8.78696	7.54593	19.2545	2.66e-07	0.000110824	7.74205	RTP4	receptor (chemosensory) transporter protein 4	detection of chemical stimulus involved in sensory perception of bitter taste /// protein binding /// cytoplasm /// protein targeting to membrane /// membrane /// integral to membrane
8098611	3.0856	8.48903	8.98479	19.6869	2.29e-07	9.76e-05	7.8795	TLR3	toll-like receptor 3	microglial cell activation during immune response /// double-stranded RNA binding /// double-stranded RNA binding /// receptor activity /// transmembrane receptor activity /// protein binding /// cytoplasm /// endosome /// endoplasmic reticulum /// endoplasmic reticulum membrane /// integral to plasma membrane /// hyperosmotic response /// signal transduction /// activation of NF-kappaB-inducing …
8041422	3.06764	8.384	6.28509	20.8135	1.56e-07	7.42e-05	8.21869	RASGRP3	RAS guanyl releasing protein 3 (calcium and DAG-regulated)	MAPKKK cascade /// signal transducer activity /// Ras guanyl-nucleotide exchange factor activity /// calcium ion binding /// protein binding /// intracellular /// cytoplasm /// integral to plasma membrane /// small GTPase mediated signal transduction /// Ras protein signal transduction /// Ras GTPase binding /// kinase binding /// diacylglycerol binding /// guanyl-nucleotide exchange factor compl…
8096335	3.03164	8.17737	9.33809	22.0976	1.03e-07	5.74e-05	8.57473	HERC6	hect domain and RLD 6	intracellular /// cytoplasm /// cytosol /// protein modification process /// ligase activity /// acid-amino acid ligase activity /// modification-dependent protein catabolic process
7948982	2.99124	7.95159	7.9968	11.8794	7.04e-06	0.00146431	4.54313	HRASLS2	HRAS-like suppressor 2	---
8082100	2.97719	7.87449	10.3307	27.5938	2.23e-08	2.32e-05	9.8036	PARP14	poly (ADP-ribose) polymerase family, member 14	NAD+ ADP-ribosyltransferase activity /// nucleus /// cytoplasm /// plasma membrane /// transferase activity, transferring glycosyl groups /// regulation of transcription /// protein binding /// cytoplasm
8154233	2.96357	7.80053	5.94923	20.2128	1.91e-07	8.47e-05	8.04112	CD274	CD274 molecule	receptor activity /// protein binding /// plasma membrane /// immune response /// signal transduction /// cell surface receptor linked signaling pathway /// cell proliferation /// external side of plasma membrane /// endomembrane system /// integral to membrane /// negative regulation of T cell proliferation /// plasma membrane /// cell surface receptor linked signal transduction
8101131	2.89284	7.42729	5.76244	16.2037	8.66e-07	0.000288208	6.63926	CXCL11	chemokine (C-X-C motif) ligand 11	extracellular region /// extracellular space /// chemotaxis /// inflammatory response /// immune response /// signal transduction /// G-protein coupled receptor protein signaling pathway /// cell-cell signaling /// chemokine activity /// extracellular region /// chemotaxis /// inflammatory response /// chemokine activity
8117034	2.89022	7.41385	10.0279	13.5902	2.85e-06	0.000742489	5.46434	GMPR	guanosine monophosphate reductase	GMP reductase activity /// nucleotide metabolic process /// response to cold /// oxidoreductase activity /// metal ion binding /// oxidation reduction /// GMP reductase activity /// response to cold /// potassium ion binding
8013450	2.87692	7.3458	8.5983	21.8572	1.11e-07	5.91e-05	8.5104	LGALS9C /// LGALS9B /// LGALS9	lectin, galactoside-binding, soluble, 9C /// lectin, galactoside-binding, soluble, 9B /// lectin, galactoside-binding, soluble, 9	signal transducer activity /// sugar binding /// galactose binding /// extracellular region /// cytoplasm /// positive regulation of I-kappaB kinase/NF-kappaB cascade
8154245	2.8533	7.22652	8.10143	32.6006	7.04e-09	1.73e-05	10.6166	PDCD1LG2	programmed cell death 1 ligand 2	molecular_function /// receptor activity /// protein binding /// cellular_component /// extracellular region /// plasma membrane /// immune response /// endomembrane system /// integral to membrane /// positive regulation of T cell proliferation /// negative regulation of T cell proliferation /// plasma membrane
8107940	2.8434	7.17711	3.76109	18.3473	3.71e-07	0.000146896	7.43957	---	---	---
7958895	2.83431	7.132	10.1507	23.0688	7.69e-08	4.71e-05	8.82446	OAS3	2'-5'-oligoadenylate synthetase 3, 100kDa	nucleotide binding /// RNA binding /// ATP binding /// microsome /// nucleobase, nucleoside, nucleotide and nucleic acid metabolic process /// immune response /// transferase activity /// nucleotidyltransferase activity
8092348	2.82476	7.08498	7.82553	12.2679	5.67e-06	0.00126637	4.7647	LAMP3	lysosomal-associated membrane protein 3	lysosomal membrane /// cell proliferation /// membrane /// integral to membrane /// lysosomal membrane
8005458	2.82012	7.0622	8.21495	27.6547	2.2e-08	2.32e-05	9.81499	LGALS9C /// LGALS9B /// LGALS9	lectin, galactoside-binding, soluble, 9C /// lectin, galactoside-binding, soluble, 9B /// lectin, galactoside-binding, soluble, 9	signal transducer activity /// sugar binding /// galactose binding /// extracellular region /// cytoplasm /// positive regulation of I-kappaB kinase/NF-kappaB cascade
7964119	2.81345	7.02966	9.55689	21.6893	1.18e-07	5.93e-05	8.46485	STAT2	signal transducer and activator of transcription 2, 113kDa	transcription factor activity /// signal transducer activity /// hematopoietin/interferon-class (D200-domain) cytokine receptor signal transducer activity /// calcium ion binding /// protein binding /// nucleus /// cytoplasm /// regulation of transcription from RNA polymerase II promoter /// signal transduction /// JAK-STAT cascade /// response to virus /// interspecies interaction between organi…
7917576	2.8076	7.00118	9.36895	17.604	4.92e-07	0.000182764	7.17644	GBP5	guanylate binding protein 5	nucleotide binding /// GTPase activity /// GTP binding /// plasma membrane /// immune response
8082075	2.79282	6.92984	9.56254	30.2402	1.18e-08	1.96e-05	10.2626	DTX3L /// PARP9	deltex 3-like (Drosophila) /// poly (ADP-ribose) polymerase family, member 9	NAD+ ADP-ribosyltransferase activity /// protein binding /// nucleus /// nucleus /// cytoplasm /// cell migration /// transferase activity /// ubiquitin-protein ligase activity /// response to DNA damage stimulus /// zinc ion binding /// histone monoubiquitination /// chromatin modification /// ligase activity /// histone binding /// metal ion binding /// protein binding
8073088	2.77271	6.83392	6.50061	29.6108	1.37e-08	1.96e-05	10.1598	APOBEC3G	apolipoprotein B mRNA editing enzyme, catalytic polypeptide-like 3G	positive regulation of defense response to virus by host /// RNA binding /// cytidine deaminase activity /// protein binding /// nucleus /// nucleolus /// cytoplasm /// mitochondrion /// cytosol /// transcription, RNA-dependent /// zinc ion binding /// response to virus /// base conversion or substitution editing /// hydrolase activity /// apolipoprotein B mRNA editing enzyme complex /// protein …
8015511	2.76765	6.80998	8.42554	22.7009	8.59e-08	4.93e-05	8.73171	DHX58	DEXH (Asp-Glu-X-His) box polypeptide 58	nucleotide binding /// DNA binding /// RNA binding /// helicase activity /// protein binding /// ATP binding /// cytoplasm /// zinc ion binding /// hydrolase activity /// innate immune response /// metal ion binding /// ATP-dependent helicase activity
7921434	2.76673	6.80565	5.13804	20.2782	1.87e-07	8.45e-05	8.06083	AIM2	absent in melanoma 2	protein binding /// nucleus /// immune response
7917503	2.75718	6.76073	8.13782	23.452	6.86e-08	4.71e-05	8.91868	GBP3	guanylate binding protein 3	nucleotide binding /// GTPase activity /// GTP binding /// membrane /// integral to membrane /// immune response
8007446	2.73068	6.63766	10.5355	13.6076	2.83e-06	0.000742489	5.473	IFI35	interferon-induced protein 35	protein binding /// nucleus /// immune response /// response to virus
7922598	2.69765	6.48746	5.70061	15.6406	1.1e-06	0.000336347	6.40648	ANGPTL1	angiopoietin-like 1	receptor binding /// extracellular region /// extracellular space /// signal transduction /// transmembrane receptor protein tyrosine kinase signaling pathway /// receptor binding
8048976	2.66474	6.34113	7.51694	13.8669	2.49e-06	0.000673827	5.60093	---	---	---
8048940	2.60883	6.1001	9.72838	24.2356	5.47e-08	4.14e-05	9.10427	SP100	SP100 nuclear antigen	negative regulation of transcription from RNA polymerase II promoter /// DNA binding /// transcription coactivator activity /// transcription corepressor activity /// protein binding /// nucleus /// chromosome /// DNA damage response, signal transduction by p53 class mediator resulting in transcription of p21 class mediator /// PML body /// kinase binding /// protein domain specific binding /// r…
8010426	2.59171	6.02814	9.89825	17.2757	5.59e-07	0.000197022	7.05554	KIAA1618 /// RNF213	KIAA1618 /// ring finger protein 213	nucleotide binding /// protein binding /// zinc ion binding /// nucleoside-triphosphatase activity /// metal ion binding
8025551	2.56431	5.91472	9.23867	27.6666	2.19e-08	2.32e-05	9.81721	C19orf66 /// ANGPTL6	chromosome 19 open reading frame 66 /// angiopoietin-like 6	angiogenesis /// receptor binding /// extracellular region /// extracellular space /// signal transduction /// multicellular organismal development /// secretory granule /// cell differentiation
8096361	2.53406	5.79199	9.60172	15.7856	1.03e-06	0.000321792	6.46741	HERC5	hect domain and RLD 5	regulation of cyclin-dependent protein kinase activity /// intracellular /// cytoplasm /// protein modification process /// ligase activity /// acid-amino acid ligase activity /// perinuclear region of cytoplasm /// modification-dependent protein catabolic process
8010454	2.52032	5.73711	10.6255	23.9327	5.97e-08	4.32e-05	9.03363	RNF213 /// LOC100294362	ring finger protein 213 /// hypothetical LOC100294362	nucleotide binding /// protein binding /// zinc ion binding /// nucleoside-triphosphatase activity /// metal ion binding
7945962	2.47026	5.54142	8.58404	26.7638	2.76e-08	2.77e-05	9.64401	TRIM21	tripartite motif-containing 21	DNA binding /// RNA binding /// protein binding /// intracellular /// nucleus /// cytoplasm /// zinc ion binding /// ribonucleoprotein complex /// metal ion binding /// protein trimerization /// nucleus /// cytoplasm /// ribonucleoprotein complex
8146092	2.46543	5.52292	11.5793	10.7272	1.39e-05	0.00248199	3.83735	IDO1	indoleamine 2,3-dioxygenase 1	cytokine production involved in inflammatory response /// positive regulation of T cell tolerance induction /// positive regulation of chronic inflammatory response /// positive regulation of T-helper 2 type immune response /// tryptophan 2,3-dioxygenase activity /// soluble fraction /// cytoplasm /// cytosol /// tryptophan catabolic process /// female pregnancy /// behavior /// electron carrier …
7929072	2.45902	5.49843	8.33584	29.109	1.54e-08	1.98e-05	10.0752	IFIT5	interferon-induced protein with tetratricopeptide repeats 5	molecular_function /// binding /// cellular_component /// biological_process
8087485	2.44338	5.43915	7.6545	25.0114	4.4e-08	3.49e-05	9.27908	UBA7	ubiquitin-like modifier activating enzyme 7	nucleotide binding /// ATP binding /// protein modification process /// metabolic process /// ligase activity /// ISG15 activating enzyme activity /// modification-dependent protein catabolic process /// ISG15-protein conjugation
8078729	2.4347	5.40651	9.82451	24.7046	4.79e-08	3.71e-05	9.21098	MYD88	myeloid differentiation primary response gene (88)	transmembrane receptor activity /// death receptor binding /// protein binding /// cytoplasm /// cytosol /// anti-apoptosis /// signal transduction /// cell surface receptor linked signaling pathway /// I-kappaB kinase/NF-kappaB cascade /// intrinsic to membrane /// positive regulation of interleukin-17 production /// positive regulation of interleukin-23 production /// positive regulation of int…
7906400	2.37843	5.19969	10.3475	20.8308	1.55e-07	7.42e-05	8.2237	IFI16	interferon, gamma-inducible protein 16	DNA binding /// double-stranded DNA binding /// protein binding /// nucleus /// nucleoplasm /// nucleolus /// cytoplasm /// regulation of transcription, DNA-dependent /// cell proliferation /// response to virus /// transcription repressor activity /// hemopoiesis /// myeloid cell differentiation /// monocyte differentiation /// DNA damage response, signal transduction by p53 class mediator resul…
8006531	2.36473	5.15054	10.6679	9.54093	3e-05	0.00453901	3.02409	SLFN5	schlafen family member 5	nucleotide binding /// ATP binding /// nucleus /// cell differentiation
8180397	2.3642	5.14868	8.63394	14.4615	1.87e-06	0.000539747	5.88407	---	---	---
8055702	2.34113	5.06698	8.66103	13.2672	3.35e-06	0.00084467	5.30078	NMI	N-myc (and STAT) interactor	transcription cofactor activity /// protein binding /// cytoplasm /// transcription from RNA polymerase II promoter /// inflammatory response /// JAK-STAT cascade
8151211	2.32462	5.00933	4.82177	13.7895	2.58e-06	0.000694116	5.56306	---	---	---
7969986	2.31752	4.98476	7.16359	19.198	2.72e-07	0.00011168	7.7238	TNFSF13B	tumor necrosis factor (ligand) superfamily, member 13b	B cell homeostasis /// positive regulation of germinal center formation /// receptor binding /// cytokine activity /// tumor necrosis factor receptor binding /// protein binding /// extracellular region /// extracellular space /// soluble fraction /// plasma membrane /// signal transduction /// cell proliferation /// positive regulation of cell proliferation /// integral to membrane /// positive …
7976443	2.29003	4.89066	9.88448	25.3666	3.99e-08	3.26e-05	9.35631	IFI27	interferon, alpha-inducible protein 27	molecular_function /// biological_process /// membrane /// integral to membrane
8162729	2.26685	4.81272	9.04127	21.748	1.15e-07	5.91e-05	8.48083	TRIM14	tripartite motif-containing 14	molecular_function /// intracellular /// biological_process /// zinc ion binding /// metal ion binding
8052331	2.26601	4.80991	9.61024	17.5082	5.1e-07	0.000186756	7.14147	PNPT1	polyribonucleotide nucleotidyltransferase 1	3'-5'-exoribonuclease activity /// RNA binding /// polyribonucleotide nucleotidyltransferase activity /// mitochondrion /// mitochondrial intermembrane space /// RNA processing /// mRNA catabolic process /// transferase activity
7951397	2.26076	4.79245	5.95957	13.8724	2.48e-06	0.000673827	5.60363	CASP1	caspase 1, apoptosis-related cysteine peptidase (interleukin 1, beta, convertase)	response to hypoxia /// cysteine-type endopeptidase activity /// protein binding /// extracellular region /// intracellular /// cytoplasm /// proteolysis /// apoptosis /// induction of apoptosis /// signal transduction /// cell death /// peptidase activity /// caspase activator activity /// protein processing /// response to ATP /// response to chemical stimulus /// regulation of apoptosis /// po…
7973618	2.24701	4.74697	8.86234	23.0956	7.63e-08	4.71e-05	8.83111	IRF9	interferon regulatory factor 9	transcription factor activity /// protein binding /// nucleus /// cytoplasm /// regulation of transcription, DNA-dependent /// transcription from RNA polymerase II promoter /// cell surface receptor linked signaling pathway /// response to virus /// identical protein binding /// type I interferon biosynthetic process /// transcription factor activity /// nucleus /// cytoplasm /// cell surface rec…
7985777	2.23769	4.71642	8.25279	12.1027	6.21e-06	0.00133469	4.67141	ISG20	interferon stimulated exonuclease gene 20kDa	3'-5'-exoribonuclease activity /// DNA catabolic process, exonucleolytic /// RNA binding /// exonuclease activity /// intracellular /// nucleus /// nucleoplasm /// RNA catabolic process /// cell proliferation /// single-stranded DNA specific 3'-5' exodeoxyribonuclease activity /// exoribonuclease II activity /// response to virus /// PML body /// hydrolase activity /// metal ion binding /// manga…
8066905	2.23511	4.70798	10.7313	21.7952	1.14e-07	5.91e-05	8.49364	ZNFX1	zinc finger, NFX1-type containing 1	nucleotide binding /// serine-tRNA ligase activity /// ATP binding /// cytoplasm /// translation /// seryl-tRNA aminoacylation /// metal ion binding /// transcription factor activity /// nucleus /// regulation of transcription, DNA-dependent /// zinc ion binding
7949340	2.23239	4.69912	8.57311	17.6675	4.8e-07	0.000181533	7.19948	BATF2	basic leucine zipper transcription factor, ATF-like 2	transcription factor activity /// protein binding /// nucleus /// regulation of transcription, DNA-dependent /// sequence-specific DNA binding /// protein dimerization activity
8125512	2.19752	4.58691	11.2104	23.1358	7.54e-08	4.71e-05	8.8411	TAP1	transporter 1, ATP-binding cassette, sub-family B (MDR/TAP)	nucleotide binding /// transporter activity /// protein binding /// ATP binding /// endoplasmic reticulum /// endoplasmic reticulum lumen /// endoplasmic reticulum membrane /// cytosol /// protein complex assembly /// intracellular protein transport /// defense response /// immune response /// peptide transporter activity /// peptide antigen-transporting ATPase activity /// peptide transport /// …
8178867	2.19752	4.58691	11.2104	23.1358	7.54e-08	4.71e-05	8.8411	TAP1	transporter 1, ATP-binding cassette, sub-family B (MDR/TAP)	nucleotide binding /// transporter activity /// protein binding /// ATP binding /// endoplasmic reticulum /// endoplasmic reticulum lumen /// endoplasmic reticulum membrane /// cytosol /// protein complex assembly /// intracellular protein transport /// defense response /// immune response /// peptide transporter activity /// peptide antigen-transporting ATPase activity /// peptide transport /// …
8180061	2.19752	4.58691	11.2104	23.1358	7.54e-08	4.71e-05	8.8411	TAP1	transporter 1, ATP-binding cassette, sub-family B (MDR/TAP)	nucleotide binding /// transporter activity /// protein binding /// ATP binding /// endoplasmic reticulum /// endoplasmic reticulum lumen /// endoplasmic reticulum membrane /// cytosol /// protein complex assembly /// intracellular protein transport /// defense response /// immune response /// peptide transporter activity /// peptide antigen-transporting ATPase activity /// peptide transport /// …
7899394	2.14403	4.41995	7.69953	20.0507	2.02e-07	8.83e-05	7.99194	C1orf38	chromosome 1 open reading frame 38	cell adhesion
8075720	2.13345	4.38765	8.44144	18.7805	3.16e-07	0.000126711	7.58648	APOL2	apolipoprotein L, 2	receptor binding /// extracellular region /// cytoplasm /// endoplasmic reticulum membrane /// lipid metabolic process /// lipid transport /// acute-phase response /// multicellular organismal development /// high-density lipoprotein binding /// cholesterol metabolic process /// lipid binding /// lipoprotein metabolic process /// maternal process involved in female pregnancy
8143327	2.12322	4.35666	9.7951	15.8152	1.02e-06	0.000320718	6.47976	PARP12	poly (ADP-ribose) polymerase family, member 12	nucleic acid binding /// NAD+ ADP-ribosyltransferase activity /// nucleus /// zinc ion binding /// transferase activity /// metal ion binding
8057744	2.12277	4.35529	11.3145	26.1258	3.26e-08	3.04e-05	9.51572	STAT1	signal transducer and activator of transcription 1, 91kDa	DNA binding /// transcription factor activity /// signal transducer activity /// hematopoietin/interferon-class (D200-domain) cytokine receptor signal transducer activity /// calcium ion binding /// protein binding /// nucleus /// nucleolus /// cytoplasm /// regulation of transcription, DNA-dependent /// transcription from RNA polymerase II promoter /// induction of apoptosis /// activation of ca…
8002778	2.10843	4.31223	8.26222	17.7671	4.62e-07	0.000176697	7.23542	MLKL	mixed lineage kinase domain-like	protein tyrosine kinase activity /// protein binding /// ATP binding /// protein amino acid phosphorylation
8156688	2.09473	4.27147	9.14197	22.1575	1.01e-07	5.73e-05	8.59058	TDRD7	tudor domain containing 7	nucleic acid binding /// protein binding /// cytoplasm /// mitochondrial matrix /// germ cell development /// chromatoid body /// P granule /// protein N-terminus binding /// cytoplasm /// ribonucleoprotein complex
8180396	2.08947	4.25592	8.63991	10.105	2.06e-05	0.00347532	3.42271	---	---	---
8104693	2.07148	4.20318	7.77004	8.93526	4.59e-05	0.00631411	2.56965	PDZD2	PDZ domain containing 2	protein binding /// extracellular region /// nucleus /// cytoplasm /// endoplasmic reticulum /// cell-cell junction /// cell adhesion
7995926	2.06768	4.19212	8.93006	25.5323	3.82e-08	3.26e-05	9.39174	NLRC5	NLR family, CARD domain containing 5	nucleotide binding /// protein binding /// ATP binding /// cytoplasm
7984779	2.04631	4.13049	10.1407	23.2016	7.39e-08	4.71e-05	8.85738	PML	promyelocytic leukemia	response to hypoxia /// DNA binding /// protein binding /// intracellular /// insoluble fraction /// nucleus /// nucleoplasm /// nucleolus /// cytoplasm /// protein complex assembly /// induction of apoptosis /// activation of caspase activity /// DNA damage response, signal transduction by p53 class mediator resulting in cell cycle arrest /// cell cycle arrest /// transforming growth factor beta…
8091327	2.02183	4.06099	10.0375	20.7514	1.59e-07	7.47e-05	8.20067	PLSCR1	phospholipid scramblase 1	calcium ion binding /// protein binding /// plasma membrane /// response to virus /// integral to membrane /// phospholipid scrambling /// SH3 domain binding /// phospholipid scramblase activity /// platelet activation
7896817	2.01695	4.04727	8.22036	22.0182	1.06e-07	5.78e-05	8.55358	ISG15	ISG15 ubiquitin-like modifier	protein binding /// extracellular region /// extracellular space /// cytoplasm /// cell-cell signaling /// response to virus /// modification-dependent protein catabolic process /// protein tag /// ISG15-protein conjugation /// interspecies interaction between organisms /// protein binding
8137414	1.9987	3.99641	9.66801	18.1118	4.05e-07	0.000158585	7.35775	NUB1	negative regulator of ubiquitin-like proteins 1	molecular_function /// cellular_component /// nucleus /// biological_process
8035304	1.984	3.95589	8.80819	10.5858	1.51e-05	0.00268078	3.7453	BST2 /// BST2	bone marrow stromal cell antigen 2 /// bone marrow stromal cell antigen 2	signal transducer activity /// Golgi apparatus /// plasma membrane /// integral to plasma membrane /// humoral immune response /// cell-cell signaling /// multicellular organismal development /// cell proliferation /// response to virus /// anchored to membrane /// B cell activation /// positive regulation of I-kappaB kinase/NF-kappaB cascade /// Golgi apparatus /// plasma membrane
8051501	1.96231	3.89685	10.2889	20.2587	1.88e-07	8.45e-05	8.05495	EIF2AK2	eukaryotic translation initiation factor 2-alpha kinase 2	nucleotide binding /// double-stranded RNA binding /// protein serine/threonine kinase activity /// eukaryotic translation initiation factor 2alpha kinase activity /// protein binding /// ATP binding /// intracellular /// translation /// protein amino acid phosphorylation /// virus-infected cell apoptosis /// negative regulation of cell proliferation /// protein phosphatase type 2A regulator acti…
8118571	1.95235	3.87006	9.6192	25.3492	4.01e-08	3.26e-05	9.35256	PSMB9	proteasome (prosome, macropain) subunit, beta type, 9 (large multifunctional peptidase 2)	proteasome complex /// threonine-type endopeptidase activity /// nucleus /// cytoplasm /// proteasome core complex /// immune response /// peptidase activity /// antigen processing and presentation /// anaphase-promoting complex-dependent proteasomal ubiquitin-dependent protein catabolic process /// interspecies interaction between organisms /// negative regulation of ubiquitin-protein ligase act…
8178211	1.95235	3.87006	9.6192	25.3492	4.01e-08	3.26e-05	9.35256	PSMB9	proteasome (prosome, macropain) subunit, beta type, 9 (large multifunctional peptidase 2)	proteasome complex /// threonine-type endopeptidase activity /// nucleus /// cytoplasm /// proteasome core complex /// immune response /// peptidase activity /// antigen processing and presentation /// anaphase-promoting complex-dependent proteasomal ubiquitin-dependent protein catabolic process /// interspecies interaction between organisms /// negative regulation of ubiquitin-protein ligase act…
8179495	1.95235	3.87006	9.6192	25.3492	4.01e-08	3.26e-05	9.35256	PSMB9	proteasome (prosome, macropain) subunit, beta type, 9 (large multifunctional peptidase 2)	proteasome complex /// threonine-type endopeptidase activity /// nucleus /// cytoplasm /// proteasome core complex /// immune response /// peptidase activity /// antigen processing and presentation /// anaphase-promoting complex-dependent proteasomal ubiquitin-dependent protein catabolic process /// interspecies interaction between organisms /// negative regulation of ubiquitin-protein ligase act…
8067680	1.94426	3.8484	8.73805	21.7775	1.14e-07	5.91e-05	8.48885	PRIC285	peroxisomal proliferator-activated receptor A interacting complex 285	nucleotide binding /// DNA binding /// transcription coactivator activity /// RNA binding /// helicase activity /// ribonuclease activity /// ATP binding /// intracellular /// nucleus /// zinc ion binding /// hydrolase activity /// regulation of transcription /// metal ion binding
8086125	1.93217	3.81628	8.18829	17.3494	5.43e-07	0.00019448	7.08292	LBA1 /// TRANK1	lupus brain antigen 1 /// tetratricopeptide repeat and ankyrin repeat containing 1	DNA binding /// ATP-dependent DNA helicase activity /// binding /// ATP binding /// DNA repair
8097692	1.92991	3.8103	9.08084	11.0669	1.13e-05	0.00213346	4.05343	EDNRA	endothelin receptor type A	patterning of blood vessels /// endothelin-A receptor activity /// response to hypoxia /// in utero embryonic development /// positive regulation of protein amino acid phosphorylation /// phosphoinositide phospholipase C activity /// receptor activity /// G-protein coupled receptor activity /// endothelin receptor activity /// protein binding /// plasma membrane /// integral to plasma membrane //…
8117321	1.92915	3.8083	8.88377	11.9943	6.6e-06	0.0014083	4.60949	TRIM38	tripartite motif-containing 38	signal transducer activity /// protein binding /// cellular_component /// intracellular /// zinc ion binding /// positive regulation of I-kappaB kinase/NF-kappaB cascade /// metal ion binding
7948274	1.90365	3.74158	9.5829	21.4124	1.28e-07	6.34e-05	8.38858	UBE2L6	ubiquitin-conjugating enzyme E2L 6	ubiquitin-protein ligase activity /// protein binding /// protein modification process /// ligase activity /// modification-dependent protein catabolic process /// ISG15-protein conjugation /// ISG15 ligase activity /// regulation of protein metabolic process /// ubiquitin-protein ligase activity /// post-translational protein modification
7950641	1.89804	3.72707	9.68319	19.9353	2.1e-07	9.07e-05	7.95657	KCTD14	potassium channel tetramerisation domain containing 14	voltage-gated potassium channel activity /// protein binding /// potassium ion transport /// voltage-gated potassium channel complex /// membrane
8073081	1.87613	3.67089	8.96805	23.2013	7.39e-08	4.71e-05	8.85729	APOBEC3F	apolipoprotein B mRNA editing enzyme, catalytic polypeptide-like 3F	positive regulation of defense response to virus by host /// RNA binding /// cytidine deaminase activity /// transcription, RNA-dependent /// zinc ion binding /// base conversion or substitution editing /// hydrolase activity /// apolipoprotein B mRNA editing enzyme complex /// innate immune response /// negative regulation of retroviral genome replication /// metal ion binding /// negative regul…
8047926	1.83046	3.55651	8.98289	12.4395	5.17e-06	0.00119091	4.86012	MAP2	microtubule-associated protein 2	microtubule bundle formation /// structural molecule activity /// calmodulin binding /// intracellular /// cytoplasm /// cytoskeleton /// microtubule /// microtubule associated complex /// negative regulation of microtubule depolymerization /// dendrite development /// peptidyl-threonine phosphorylation /// rough microsome /// smooth microsome /// neuronal cell body /// dendritic shaft
8180374	1.82192	3.5355	8.56875	11.4489	9e-06	0.00181178	4.2883	---	---	---
7945462	1.81684	3.5231	9.0744	21.3877	1.29e-07	6.34e-05	8.3817	IRF7	interferon regulatory factor 7	negative regulation of transcription from RNA polymerase II promoter /// transcription factor activity /// specific RNA polymerase II transcription factor activity /// nucleus /// cytoplasm /// regulation of transcription, DNA-dependent /// response to virus /// interspecies interaction between organisms /// nucleus /// cytoplasm /// response to virus
8120335	1.81428	3.51684	7.04325	9.14038	3.96e-05	0.00556425	2.72677	FAM83B	family with sequence similarity 83, member B	---
7938053	1.81247	3.51244	5.59945	19.63	2.33e-07	9.83e-05	7.86166	OR52N4	olfactory receptor, family 52, subfamily N, member 4	receptor activity /// olfactory receptor activity /// plasma membrane /// signal transduction /// G-protein coupled receptor protein signaling pathway /// sensory perception of smell /// integral to membrane /// response to stimulus
7896726	1.80677	3.49858	7.82655	13.9451	2.4e-06	0.000664936	5.63896	---	---	---
8028744	1.80483	3.49389	5.63393	9.95901	2.26e-05	0.00372915	3.32172	LOC400696	lectin, galactoside-binding, soluble, 14-like	---
8005809	1.80363	3.49099	6.92717	13.3305	3.25e-06	0.000831892	5.33315	LGALS9	lectin, galactoside-binding, soluble, 9	signal transducer activity /// sugar binding /// galactose binding /// extracellular region /// cytoplasm /// positive regulation of I-kappaB kinase/NF-kappaB cascade
7940028	1.78278	3.44089	8.16843	13.8835	2.47e-06	0.000673827	5.60906	SERPING1	serpin peptidase inhibitor, clade G (C1 inhibitor), member 1	negative regulation of complement activation, lectin pathway /// serine-type endopeptidase inhibitor activity /// protein binding /// extracellular region /// extracellular region /// complement activation, classical pathway /// blood coagulation /// blood circulation /// peptidase inhibitor activity /// platelet alpha granule lumen /// innate immune response /// complement binding /// extracellu…
8136388	1.776	3.42474	7.4824	10.7604	1.36e-05	0.0024449	3.85878	TMEM140	transmembrane protein 140	membrane /// integral to membrane
8114010	1.7646	3.39779	9.48443	16.0484	9.24e-07	0.000304678	6.57611	IRF1	interferon regulatory factor 1	transcription factor activity /// nucleus /// transcription from RNA polymerase II promoter /// CD8-positive, alpha-beta T cell differentiation /// sequence-specific DNA binding /// positive regulation of interleukin-12 biosynthetic process /// positive regulation of transcription from RNA polymerase II promoter /// regulation of transcription, DNA-dependent
8113214	1.75986	3.38665	8.17731	8.3598	7.04e-05	0.00878472	2.11013	GLRX	glutaredoxin (thioltransferase)	cytoplasm /// cytosol /// transport /// electron carrier activity /// protein disulfide oxidoreductase activity /// glutathione disulfide oxidoreductase activity /// electron transport chain /// cell redox homeostasis /// protein N-terminus binding
7969129	1.75307	3.37075	7.91162	11.3405	9.59e-06	0.00188843	4.22251	PHF11	PHD finger protein 11	protein binding /// nucleus /// zinc ion binding /// regulation of transcription /// metal ion binding
8075695	1.75181	3.3678	6.96281	17.3879	5.35e-07	0.000193637	7.09719	APOL3	apolipoprotein L, 3	signal transducer activity /// lipid transporter activity /// cellular_component /// extracellular region /// cytoplasm /// lipid transport /// inflammatory response /// lipid binding /// lipoprotein metabolic process /// positive regulation of I-kappaB kinase/NF-kappaB cascade
8098261	1.74172	3.34433	5.57792	11.043	1.14e-05	0.00214148	4.03846	---	---	---
8138941	1.70527	3.2609	7.06732	9.62298	2.83e-05	0.00440735	3.08349	NT5C3	5'-nucleotidase, cytosolic III	nucleotide binding /// magnesium ion binding /// cytoplasm /// endoplasmic reticulum /// pyrimidine nucleoside metabolic process /// 5'-nucleotidase activity /// 5'-nucleotidase activity /// 2'-phosphotransferase activity /// 2'-phosphotransferase activity /// nucleotide metabolic process /// hydrolase activity
8123606	1.70113	3.25155	7.65129	13.5884	2.85e-06	0.000742489	5.46346	MGC39372	hypothetical protein MGC39372	---
7946089	1.69612	3.24029	8.74169	20.3034	1.85e-07	8.45e-05	8.06837	TRIM5	tripartite motif-containing 5	cytoplasmic mRNA processing body /// protein binding /// intracellular /// cytoplasm /// zinc ion binding /// response to virus /// ligase activity /// protein homodimerization activity /// interspecies interaction between organisms /// metal ion binding /// modification-dependent protein catabolic process
7986789	1.69416	3.23589	7.33573	9.82986	2.46e-05	0.00398355	3.23111	ATP10A	ATPase, class V, type 10A	nucleotide binding /// magnesium ion binding /// phospholipid-translocating ATPase activity /// ATP binding /// ATP biosynthetic process /// metabolic process /// regulation of cell shape /// ATPase activity, coupled to transmembrane movement of ions, phosphorylative mechanism /// phospholipid transport /// membrane /// integral to membrane /// hydrolase activity /// hydrolase activity, acting on…
8103911	1.68524	3.21594	10.6897	12.9338	3.98e-06	0.000967323	5.12708	IRF2	interferon regulatory factor 2	negative regulation of transcription from RNA polymerase II promoter /// DNA binding /// transcription factor activity /// RNA polymerase II transcription factor activity /// protein binding /// nucleus /// regulation of transcription, DNA-dependent /// cell proliferation /// regulation of transcription
8091141	1.66277	3.16623	9.88992	14.8222	1.59e-06	0.000467289	6.04918	XRN1	5'-3' exoribonuclease 1	DNA binding /// RNA binding /// protein binding /// intracellular /// cytoplasm /// nucleobase, nucleoside, nucleotide and nucleic acid metabolic process /// 5'-3' exonuclease activity /// hydrolase activity /// histone mRNA catabolic process
7935639	1.65751	3.15472	8.88887	15.2727	1.29e-06	0.000391787	6.24875	SLC25A28	solute carrier family 25, member 28	binding /// mitochondrion /// mitochondrial inner membrane /// ion transport /// iron ion transport /// membrane /// integral to membrane /// transmembrane transport /// iron ion binding
8097903	1.65525	3.14978	6.92207	8.47026	6.48e-05	0.00822027	2.20055	TLR2	toll-like receptor 2	lipopolysaccharide receptor activity /// response to molecule of fungal origin /// microglial cell activation during immune response /// cell surface pattern recognition receptor signaling pathway /// MyD88-dependent toll-like receptor signaling pathway /// receptor activity /// transmembrane receptor activity /// protein binding /// cytoplasm /// plasma membrane /// plasma membrane /// integral …
8037794	1.65095	3.14041	9.30394	15.8985	9.85e-07	0.000320718	6.51439	PRKD2	protein kinase D2	nucleotide binding /// protein serine/threonine kinase activity /// protein kinase C activity /// ATP binding /// intracellular /// cytoplasm /// protein amino acid phosphorylation /// membrane /// transferase activity /// metal ion binding /// intracellular signaling cascade /// zinc ion binding /// diacylglycerol binding
7968637	1.64821	3.13445	10.9208	15.8539	1e-06	0.000320718	6.49586	CCNA1	cyclin A1	protein binding /// nucleus /// cytosol /// cell cycle /// mitosis /// male meiosis I /// spermatogenesis /// microtubule cytoskeleton /// cell division
8107563	1.63183	3.09906	7.00134	17.2625	5.62e-07	0.000197022	7.05062	PRR16	proline rich 16	---
7926679	1.62018	3.07414	7.89101	12.81	4.25e-06	0.00102444	5.06129	KIAA1217	KIAA1217	molecular_function /// cytoplasm /// multicellular organismal development /// embryonic skeletal system development
7930498	1.57729	2.98408	7.3708	11.9225	6.87e-06	0.0014446	4.56811	ACSL5	acyl-CoA synthetase long-chain family member 5	nucleotide binding /// long-chain fatty acid-CoA ligase activity /// ATP binding /// mitochondrion /// mitochondrial outer membrane /// mitochondrial inner membrane /// endoplasmic reticulum /// endoplasmic reticulum membrane /// lipid metabolic process /// fatty acid metabolic process /// metabolic process /// membrane /// integral to membrane /// ligase activity /// magnesium ion binding /// lo…
8039025	1.55511	2.93856	6.67284	15.8312	1.01e-06	0.000320718	6.48644	ZNF702P	zinc finger protein 702 (pseudogene)	DNA binding /// intracellular /// nucleus /// zinc ion binding /// regulation of transcription /// metal ion binding
8094259	1.53533	2.89854	9.803	15.8518	1.01e-06	0.000320718	6.49501	LAP3	leucine aminopeptidase 3	magnesium ion binding /// aminopeptidase activity /// intracellular /// cytoplasm /// mitochondrion /// proteolysis /// peptidase activity /// metalloexopeptidase activity /// zinc ion binding /// manganese ion binding /// protein metabolic process
7931899	1.52738	2.88261	10.3692	19.0202	2.9e-07	0.000117583	7.66582	IL15RA	interleukin 15 receptor, alpha	Golgi membrane /// signal transducer activity /// receptor activity /// cytokine receptor activity /// protein binding /// extracellular region /// extracellular space /// nucleus /// endoplasmic reticulum /// endoplasmic reticulum membrane /// Golgi apparatus /// signal transduction /// cell proliferation /// membrane /// integral to membrane /// cytoplasmic vesicle membrane /// cytoplasmic vesi…
8048926	1.48491	2.799	8.8566	13.2553	3.37e-06	0.00084467	5.29466	SP140L	SP140 nuclear body protein-like	DNA binding /// binding /// nucleus /// zinc ion binding /// metal ion binding
8169995	1.4711	2.77232	7.987	11.5214	8.63e-06	0.00175204	4.3319	FAM122C	family with sequence similarity 122C	---
7904693	1.47053	2.77123	8.14176	15.0011	1.46e-06	0.000434632	6.12927	---	---	---
7983157	1.46265	2.75614	9.6566	17.8682	4.44e-07	0.00017195	7.27162	TMEM62	transmembrane protein 62	membrane /// integral to membrane
8125483	1.4583	2.74785	9.02968	13.0831	3.68e-06	0.000902042	5.20549	HLA-DOB /// TAP2	major histocompatibility complex, class II, DO beta /// transporter 2, ATP-binding cassette, sub-family B (MDR/TAP)	nucleotide binding /// homoaconitate hydratase activity /// transporter activity /// protein binding /// ATP binding /// nucleus /// endoplasmic reticulum /// endoplasmic reticulum lumen /// endoplasmic reticulum membrane /// cytosol /// protein complex assembly /// intracellular protein transport /// immune response /// peptide transporter activity /// peptide antigen-transporting ATPase activit…
8143279	1.44372	2.72022	10.3144	16.6972	7.06e-07	0.000242178	6.83514	ZC3HAV1	zinc finger CCCH-type, antiviral 1	RNA binding /// NAD+ ADP-ribosyltransferase activity /// nucleus /// cytoplasm /// zinc ion binding /// response to virus /// metal ion binding
8180034	1.42731	2.68945	9.08539	12.5604	4.85e-06	0.00113611	4.92653	HLA-DOB /// TAP2	major histocompatibility complex, class II, DO beta /// transporter 2, ATP-binding cassette, sub-family B (MDR/TAP)	nucleotide binding /// homoaconitate hydratase activity /// transporter activity /// protein binding /// ATP binding /// nucleus /// endoplasmic reticulum /// endoplasmic reticulum lumen /// endoplasmic reticulum membrane /// cytosol /// protein complex assembly /// intracellular protein transport /// immune response /// peptide transporter activity /// peptide antigen-transporting ATPase activit…
8026533	1.42645	2.68784	7.13495	10.0345	2.15e-05	0.00358429	3.37413	HSH2D	hematopoietic SH2 domain containing	SH3/SH2 adaptor activity /// protein binding /// nucleus /// cytoplasm /// T cell activation
8148572	1.41632	2.66904	9.74757	12.2163	5.84e-06	0.00127852	4.73573	LY6E	lymphocyte antigen 6 complex, locus E	in utero embryonic development /// plasma membrane /// integral to plasma membrane /// cell surface receptor linked signaling pathway /// adrenal gland development /// anchored to membrane /// organ growth /// norepinephrine metabolic process /// epinephrine secretion /// ventricular cardiac muscle tissue morphogenesis /// cell surface receptor linked signal transduction /// ventricular cardiac m…
8178841	1.41007	2.65751	9.01174	12.6755	4.56e-06	0.00109173	4.98906	HLA-DOB /// TAP2	major histocompatibility complex, class II, DO beta /// transporter 2, ATP-binding cassette, sub-family B (MDR/TAP)	nucleotide binding /// homoaconitate hydratase activity /// transporter activity /// protein binding /// ATP binding /// nucleus /// endoplasmic reticulum /// endoplasmic reticulum lumen /// endoplasmic reticulum membrane /// cytosol /// protein complex assembly /// intracellular protein transport /// immune response /// peptide transporter activity /// peptide antigen-transporting ATPase activit…
8008289	1.40812	2.65391	8.45058	8.77377	5.16e-05	0.00690313	2.44353	TMEM92	transmembrane protein 92	membrane /// integral to membrane
8151743	1.40537	2.64887	7.76278	11.1049	1.1e-05	0.00211028	4.07718	---	---	---
8056257	1.4017	2.64213	5.65051	9.75161	2.6e-05	0.00413738	3.17564	FAP	fibroblast activation protein, alpha	metalloendopeptidase activity /// serine-type endopeptidase activity /// protein binding /// plasma membrane /// proteolysis /// peptidase activity /// serine-type peptidase activity /// serine-type peptidase activity /// serine-type peptidase activity /// dipeptidyl-peptidase activity /// negative regulation of extracellular matrix disassembly /// integral to membrane /// lamellipodium /// lamel…
7948493	1.40133	2.64144	7.05882	16.5914	7.37e-07	0.000250331	6.79374	SLC15A3 /// TMEM132A	solute carrier family 15, member 3 /// transmembrane protein 132A	transporter activity /// lysosomal membrane /// oligopeptide transport /// protein transport /// symporter activity /// peptide:hydrogen symporter activity /// membrane /// integral to membrane /// Golgi membrane /// molecular_function /// cellular_component /// endoplasmic reticulum /// endoplasmic reticulum membrane /// Golgi apparatus /// biological_process /// lysosome
8051322	1.39833	2.63595	7.70414	12.1177	6.16e-06	0.00133225	4.67995	XDH	xanthine dehydrogenase	xanthine dehydrogenase activity /// xanthine oxidase activity /// xanthine oxidase activity /// iron ion binding /// extracellular region /// cytoplasm /// peroxisome /// cytosol /// lactation /// electron carrier activity /// xanthine catabolic process /// response to aluminum ion /// oxidoreductase activity /// molybdenum ion binding /// regulation of epithelial cell differentiation /// protein…
8128284	1.39456	2.62908	6.44107	11.9147	6.9e-06	0.0014446	4.56359	EPHA7	EPH receptor A7	nucleotide binding /// protein tyrosine kinase activity /// transmembrane receptor protein tyrosine kinase activity /// receptor activity /// ephrin receptor activity /// protein binding /// ATP binding /// integral to plasma membrane /// protein amino acid phosphorylation /// transmembrane receptor protein tyrosine kinase signaling pathway /// phosphorylation /// transferase activity /// dendrit…
8137250	1.38306	2.60821	5.99909	11.336	9.61e-06	0.00188843	4.21971	GIMAP2	GTPase, IMAP family member 2	nucleotide binding /// GTP binding /// membrane /// integral to membrane
8096602	1.37707	2.5974	5.81326	10.0946	2.07e-05	0.00348119	3.41558	DAPP1	dual adaptor of phosphotyrosine and 3-phosphoinositides	protein tyrosine phosphatase activity /// protein binding /// phospholipid binding /// phosphatidylinositol-3,4,5-trisphosphate binding /// cytoplasm /// plasma membrane /// protein amino acid dephosphorylation /// signal transduction /// phosphatidylinositol-3,4-bisphosphate binding /// cellular_component /// membrane
7914603	1.37365	2.59126	9.43225	15.7118	1.07e-06	0.00032914	6.43648	RNF19B	ring finger protein 19B	protein binding /// immune response /// zinc ion binding /// membrane /// integral to membrane /// ligase activity /// metal ion binding /// protein binding /// modification-dependent protein catabolic process
8126629	1.3535	2.55531	9.97799	9.53042	3.02e-05	0.00454587	3.01644	GTPBP2	GTP binding protein 2	nucleotide binding /// GTPase activity /// GTP binding
8120967	1.35336	2.55506	9.32472	12.2611	5.7e-06	0.00126637	4.76091	NT5E	5'-nucleotidase, ecto (CD73)	nucleotide binding /// membrane fraction /// cytoplasm /// plasma membrane /// plasma membrane /// purine nucleotide biosynthetic process /// AMP catabolic process /// DNA metabolic process /// ferrous iron binding /// 5'-nucleotidase activity /// nucleotide catabolic process /// hydrolase activity, acting on ester bonds /// anchored to membrane /// adenosine biosynthetic process /// metal ion bi…
7981290	1.33584	2.52422	12.0349	12.6211	4.69e-06	0.00111569	4.95957	WARS	tryptophanyl-tRNA synthetase	nucleotide binding /// tryptophan-tRNA ligase activity /// protein binding /// ATP binding /// cellular_component /// soluble fraction /// cytoplasm /// translation /// tryptophanyl-tRNA aminoacylation /// negative regulation of cell proliferation /// ligase activity /// regulation of angiogenesis /// tryptophan-tRNA ligase activity /// tryptophanyl-tRNA aminoacylation
7919800	1.33481	2.52241	6.78116	13.1572	3.55e-06	0.000881366	5.24402	CTSS	cathepsin S	cysteine-type endopeptidase activity /// extracellular region /// lysosome /// proteolysis /// immune response /// peptidase activity /// membrane /// intracellular membrane-bounded organelle /// cysteine-type endopeptidase activity /// proteolysis
8117458	1.32388	2.50339	8.19942	10.7677	1.35e-05	0.0024449	3.86346	BTN3A1	butyrophilin, subfamily 3, member A1	lipid metabolic process /// membrane /// integral to membrane
8072735	1.31312	2.48478	10.2628	11.3126	9.75e-06	0.00189756	4.20547	APOL1	apolipoprotein L, 1	chloride channel activity /// protein binding /// extracellular region /// extracellular space /// chloride transport /// lipid transport /// steroid metabolic process /// cholesterol metabolic process /// lipid binding /// cytolysis /// intrinsic to membrane /// killing of cells of another organism /// very-low-density lipoprotein particle /// high-density lipoprotein particle /// lipoprotein me…
8037374	1.30739	2.47493	10.7586	12.1517	6.05e-06	0.00131603	4.69926	PLAUR	plasminogen activator, urokinase receptor	receptor activity /// protein binding /// extracellular region /// plasma membrane /// cellular component movement /// chemotaxis /// signal transduction /// blood coagulation /// cell surface /// integral to membrane /// attachment of GPI anchor to protein /// extrinsic to membrane /// enzyme binding /// regulation of proteolysis /// U-plasminogen activator receptor activity /// anchored to memb…
7904050	1.2998	2.46194	10.5207	12.2346	5.78e-06	0.00127418	4.746	MOV10	Mov10, Moloney leukemia virus 10, homolog (mouse)	nucleotide binding /// cytoplasmic mRNA processing body /// RNA binding /// helicase activity /// protein binding /// ATP binding /// cytoplasm /// hydrolase activity /// gene silencing by RNA /// mRNA cleavage involved in gene silencing by miRNA /// regulation of transcription /// gene silencing by miRNA, mRNA cleavage
8134030	1.29918	2.46089	6.92943	9.42617	3.24e-05	0.00484022	2.94015	STEAP1	six transmembrane epithelial antigen of the prostate 1	transporter activity /// iron ion binding /// endosome /// plasma membrane /// integral to plasma membrane /// cell-cell junction /// ion transport /// iron ion transport /// electron carrier activity /// endosome membrane /// channel activity /// oxidoreductase activity /// electron transport chain /// metal ion binding /// FAD binding /// copper ion binding
7999423	1.29825	2.45931	8.20265	16.3754	8.06e-07	0.000270942	6.70827	SOCS1	suppressor of cytokine signaling 1	regulation of protein amino acid phosphorylation /// protein kinase inhibitor activity /// insulin-like growth factor receptor binding /// protein binding /// cytoplasm /// JAK-STAT cascade /// kinase inhibitor activity /// cytokine-mediated signaling pathway /// protein kinase binding /// organ regeneration /// response to estradiol stimulus /// response to lipopolysaccharide /// response to pro…
8001317	1.29624	2.45589	8.07998	16.9971	6.25e-07	0.000216721	6.95059	N4BP1	NEDD4 binding protein 1	nucleus
8063955	1.29314	2.45061	9.5906	15.1126	1.39e-06	0.000417052	6.17864	OGFR	opioid growth factor receptor	regulation of cell growth /// receptor activity /// opioid receptor activity /// cellular_component /// nucleus /// cytoplasm /// membrane
8151207	1.28842	2.4426	5.33981	9.22651	3.73e-05	0.00539469	2.79174	---	---	---
8002133	1.2427	2.36641	8.39047	13.6241	2.8e-06	0.000742489	5.48122	PSMB10 /// CTRL	proteasome (prosome, macropain) subunit, beta type, 10 /// chymotrypsin-like	serine-type endopeptidase activity /// extracellular space /// proteolysis /// digestion /// peptidase activity /// proteasome complex /// threonine-type endopeptidase activity /// nucleus /// cytoplasm /// proteasome core complex /// humoral immune response /// anaphase-promoting complex-dependent proteasomal ubiquitin-dependent protein catabolic process /// interspecies interaction between orga…
7908694	1.2402	2.36232	9.50572	9.08644	4.12e-05	0.00575783	2.68578	NAV1	neuron navigator 1	nucleotide binding /// cytoplasm /// cytoskeleton /// microtubule /// multicellular organismal development /// nervous system development /// nucleoside-triphosphatase activity /// cell differentiation
8007188	1.23772	2.35826	10.7512	11.1042	1.1e-05	0.00211028	4.07676	CNP	2',3'-cyclic nucleotide 3' phosphodiesterase	microtubule cytoskeleton organization /// 2',3'-cyclic-nucleotide 3'-phosphodiesterase activity /// extracellular space /// intracellular /// membrane fraction /// cytoplasm /// synaptic transmission /// axonogenesis /// adult locomotory behavior /// cyclic nucleotide catabolic process /// membrane /// RNA metabolic process /// hydrolase activity /// intrinsic to membrane /// melanosome /// 2',3'…
8166469	1.22843	2.34312	11.1965	14.4542	1.88e-06	0.000539747	5.88063	SAT1	spermidine/spermine N1-acetyltransferase 1	diamine N-acetyltransferase activity /// protein binding /// intracellular /// cytoplasm /// metabolic process /// acyltransferase activity /// transferase activity /// diamine N-acetyltransferase activity
8175666	1.2255	2.33837	9.15255	9.93316	2.3e-05	0.00377462	3.30367	GABRE	gamma-aminobutyric acid (GABA) A receptor, epsilon	GABA-A receptor activity /// ion channel activity /// extracellular ligand-gated ion channel activity /// chloride channel activity /// plasma membrane /// integral to plasma membrane /// transport /// ion transport /// gamma-aminobutyric acid signaling pathway /// cell junction /// chloride channel complex /// response to drug /// synapse /// postsynaptic membrane /// GABA-A receptor activity //…
8068593	1.21249	2.31738	9.84254	8.71231	5.4e-05	0.0070812	2.39497	ETS2	v-ets erythroblastosis virus E26 oncogene homolog 2 (avian)	skeletal system development /// DNA binding /// transcription factor activity /// protein binding /// nucleus /// sequence-specific DNA binding /// positive regulation of transcription, DNA-dependent /// transcription factor activity
8154178	1.21222	2.31693	7.11212	14.5241	1.82e-06	0.000531555	5.91305	JAK2	Janus kinase 2	nucleotide binding /// activation of MAPKK activity /// protein kinase activity /// protein tyrosine kinase activity /// non-membrane spanning protein tyrosine kinase activity /// Janus kinase activity /// receptor binding /// growth hormone receptor binding /// interleukin-12 receptor binding /// protein binding /// ATP binding /// membrane fraction /// nucleus /// cytoplasm /// cytosol /// cyto…
8105267	1.20696	2.30851	8.46948	9.65182	2.78e-05	0.00436276	3.10426	ITGA2	integrin, alpha 2 (CD49B, alpha 2 subunit of VLA-2 receptor)	response to hypoxia /// tissue homeostasis /// positive regulation of leukocyte migration /// receptor activity /// integrin binding /// protein binding /// collagen binding /// nucleus /// plasma membrane /// focal adhesion /// cellular component movement /// hypotonic response /// cell adhesion /// cell-matrix adhesion /// integrin-mediated signaling pathway /// blood coagulation /// cell proli…
8102415	1.20057	2.29831	8.71894	9.61092	2.86e-05	0.0044149	3.07479	CAMK2D	calcium/calmodulin-dependent protein kinase II delta	G1/S transition of mitotic cell cycle /// nucleotide binding /// regulation of cell growth /// response to hypoxia /// calmodulin-dependent protein kinase activity /// protein binding /// calmodulin binding /// ATP binding /// nucleus /// nucleoplasm /// cytoplasm /// cytosol /// plasma membrane /// calcium- and calmodulin-dependent protein kinase complex /// protein amino acid phosphorylation //…
7894123	1.19597	2.29099	2.77223	8.2735	7.53e-05	0.00925328	2.03872	---	---	---
8157381	1.18111	2.26751	8.13865	12.4337	5.19e-06	0.00119091	4.85693	ZNF618	zinc finger protein 618	DNA binding /// intracellular /// nucleus /// zinc ion binding /// regulation of transcription /// metal ion binding /// protein dimerization activity
7954356	1.17214	2.25346	6.48343	12.3787	5.34e-06	0.00121012	4.8265	SLCO1B1	solute carrier organic anion transporter family, member 1B1	transporter activity /// membrane fraction /// plasma membrane /// integral to plasma membrane /// ion transport /// sodium-independent organic anion transmembrane transporter activity /// organic anion transport /// basolateral plasma membrane
8151447	1.16256	2.23854	6.89814	11.6796	7.88e-06	0.00162962	4.4261	IL7	interleukin 7	T cell lineage commitment /// cytokine activity /// interleukin-7 receptor binding /// protein binding /// extracellular region /// extracellular space /// anti-apoptosis /// humoral immune response /// cell-cell signaling /// growth factor activity /// positive regulation of cell proliferation /// organ morphogenesis /// regulation of gene expression /// negative regulation of cell growth /// po…
8086600	1.16081	2.23583	5.95178	8.39263	6.87e-05	0.00859903	2.13712	CCR1	chemokine (C-C motif) receptor 1	receptor activity /// G-protein coupled receptor activity /// chemokine receptor activity /// protein binding /// plasma membrane /// plasma membrane /// integral to plasma membrane /// chemotaxis /// inflammatory response /// immune response /// cell adhesion /// signal transduction /// cell surface receptor linked signaling pathway /// G-protein coupled receptor protein signaling pathway /// G-…
8097435	1.15625	2.22877	6.37885	8.26538	7.58e-05	0.00927363	2.03197	C4orf33	chromosome 4 open reading frame 33	---
8117476	1.15138	2.22127	8.12496	8.46672	6.49e-05	0.00822027	2.19767	BTN3A3	butyrophilin, subfamily 3, member A3	membrane /// integral to membrane
7933084	1.14506	2.21156	10.7197	9.26525	3.63e-05	0.00529576	2.82078	NAMPT	nicotinamide phosphoribosyltransferase	cytokine activity /// cytoplasm /// cytosol /// nicotinamide metabolic process /// signal transduction /// cell-cell signaling /// positive regulation of cell proliferation /// insulin receptor signaling pathway /// transferase activity, transferring glycosyl groups /// pyridine nucleotide biosynthetic process /// NAD metabolic process /// nicotinamide phosphoribosyltransferase activity /// posit…
8157362	1.14173	2.20646	9.04014	12.4352	5.18e-06	0.00119091	4.85778	ZNF618	zinc finger protein 618	DNA binding /// intracellular /// nucleus /// zinc ion binding /// regulation of transcription /// metal ion binding /// protein dimerization activity
8103822	1.14112	2.20552	8.73629	9.38285	3.34e-05	0.00496544	2.90821	VEGFC	vascular endothelial growth factor C	angiogenesis /// positive regulation of neuroblast proliferation /// extracellular region /// extracellular space /// substrate-bound cell migration /// signal transduction /// multicellular organismal development /// growth factor activity /// positive regulation of cell proliferation /// organ morphogenesis /// membrane /// morphogenesis of embryonic epithelium /// cell differentiation /// plat…
8021546	1.12966	2.18808	8.27173	13.3131	3.28e-06	0.000832832	5.32426	ZCCHC2 /// C18orf49	zinc finger, CCHC domain containing 2 /// chromosome 18 open reading frame 49	nucleic acid binding /// protein binding /// cytoplasm /// cell communication /// zinc ion binding /// phosphoinositide binding /// metal ion binding
8107044	1.12953	2.18788	9.68081	9.81079	2.5e-05	0.00401507	3.21763	ERAP2	endoplasmic reticulum aminopeptidase 2	aminopeptidase activity /// endoplasmic reticulum /// endoplasmic reticulum lumen /// endoplasmic reticulum membrane /// immune response /// regulation of blood pressure /// peptidase activity /// metallopeptidase activity /// zinc ion binding /// membrane /// integral to membrane /// antigen processing and presentation of endogenous peptide antigen via MHC class I /// metal ion binding /// prote…
8122457	1.12676	2.18368	8.05147	9.76517	2.57e-05	0.00411961	3.18528	STX11	syntaxin 11	SNAP receptor activity /// protein binding /// Golgi apparatus /// plasma membrane /// intracellular protein transport /// cellular membrane fusion /// vesicle-mediated transport /// SNAP receptor activity /// membrane fusion
8105191	1.12131	2.17544	8.63873	9.14137	3.96e-05	0.00556425	2.72752	PARP8	poly (ADP-ribose) polymerase family, member 8	NAD+ ADP-ribosyltransferase activity /// intracellular /// transferase activity, transferring glycosyl groups /// nucleus
8038225	1.1204	2.17407	8.47935	13.1027	3.65e-06	0.000899644	5.21567	PLEKHA4	pleckstrin homology domain containing, family A (phosphoinositide binding specific) member 4	phosphatidylinositol binding /// cellular_component /// cytoplasm /// biological_process /// lipid binding /// membrane
8047272	1.11145	2.16063	11.0043	11.6348	8.08e-06	0.00166158	4.39958	SPATS2L	spermatogenesis associated, serine-rich 2-like	---
8004510	1.10915	2.15718	10.664	11.4381	9.06e-06	0.00181178	4.28176	CD68	CD68 molecule	membrane fraction /// lysosomal membrane /// endosome /// plasma membrane /// endosome membrane /// integral to membrane /// lysosome /// integral to membrane
7922550	1.10813	2.15565	6.58062	10.8314	1.3e-05	0.00240577	3.90438	SEC16B /// LOC730102	SEC16 homolog B (S. cerevisiae) /// hypothetical protein LOC730102	Golgi membrane /// endoplasmic reticulum /// endoplasmic reticulum membrane /// Golgi apparatus /// protein transport /// membrane /// vesicle-mediated transport
7954631	1.1074	2.15457	8.23892	12.5636	4.84e-06	0.00113611	4.92827	FAR2	fatty acyl CoA reductase 2	binding /// peroxisome /// peroxisomal membrane /// peroxisomal matrix /// endoplasmic reticulum /// endoplasmic reticulum membrane /// lipid biosynthetic process /// membrane /// integral to membrane /// oxidoreductase activity /// long-chain-fatty-acyl-CoA reductase activity /// oxidation reduction /// oxidoreductase activity /// oxidoreductase activity, acting on the aldehyde or oxo group of d…
7951372	1.09603	2.13766	8.55154	14.275	2.05e-06	0.000577338	5.79673	CASP4	caspase 4, apoptosis-related cysteine peptidase	cysteine-type endopeptidase activity /// protein binding /// intracellular /// proteolysis /// apoptosis /// induction of apoptosis /// peptidase activity /// regulation of apoptosis /// proteolysis
8096808	1.09005	2.12882	8.83576	11.0728	1.12e-05	0.00213346	4.05714	CCDC109B /// CASP6	coiled-coil domain containing 109B /// caspase 6, apoptosis-related cysteine peptidase	lens development in camera-type eye /// acute inflammatory response to non-antigenic stimulus /// cysteine-type endopeptidase activity /// protein binding /// nucleus /// nucleoplasm /// cytoplasm /// cytosol /// proteolysis /// apoptosis /// induction of apoptosis /// peptidase activity /// cysteine-type peptidase activity /// response to heat /// response to glucose stimulus /// response to iro…
8023401	1.0872	2.12462	7.06489	11.5548	8.46e-06	0.00172908	4.35192	CCDC68	coiled-coil domain containing 68	---
8142120	1.08717	2.12456	10.4534	9.60678	2.86e-05	0.0044149	3.0718	NAMPT	nicotinamide phosphoribosyltransferase	cytokine activity /// cytoplasm /// cytosol /// nicotinamide metabolic process /// signal transduction /// cell-cell signaling /// positive regulation of cell proliferation /// insulin receptor signaling pathway /// transferase activity, transferring glycosyl groups /// pyridine nucleotide biosynthetic process /// NAD metabolic process /// nicotinamide phosphoribosyltransferase activity /// posit…
8124689	1.07812	2.11128	7.88568	10.4586	1.64e-05	0.00287294	3.66143	HCG4	HLA complex group 4	---
8063156	1.06969	2.09898	8.2639	10.2659	1.85e-05	0.00318058	3.5324	CD40	CD40 molecule, TNF receptor superfamily member 5	immune response-regulating cell surface receptor signaling pathway /// signal transducer activity /// receptor activity /// protein binding /// extracellular region /// plasma membrane /// integral to plasma membrane /// protein complex assembly /// inflammatory response /// external side of plasma membrane /// enzyme binding /// platelet activation /// positive regulation of B cell proliferation…
7991224	1.05491	2.07758	7.77989	12.3975	5.29e-06	0.00120605	4.83694	HAPLN3	hyaluronan and proteoglycan link protein 3	binding /// hyaluronic acid binding /// extracellular region /// proteinaceous extracellular matrix /// cell adhesion
8115455	1.05383	2.07604	8.48138	10.0174	2.18e-05	0.00360652	3.36232	HAVCR1	hepatitis A virus cellular receptor 1	receptor activity /// membrane /// integral to membrane /// interspecies interaction between organisms
7909661	1.05221	2.07371	8.21208	11.0418	1.14e-05	0.00214148	4.03772	RPS6KC1	ribosomal protein S6 kinase, 52kDa, polypeptide 1	nucleotide binding /// protein serine/threonine kinase activity /// protein binding /// ATP binding /// cytoplasm /// early endosome /// protein amino acid phosphorylation /// cell communication /// signal transduction /// membrane /// transferase activity /// phosphoinositide binding /// protein serine/threonine kinase activity
7920531	1.03261	2.04572	10.7564	12.258	5.7e-06	0.00126637	4.75914	ADAR	adenosine deaminase, RNA-specific	DNA binding /// double-stranded RNA binding /// double-stranded RNA adenosine deaminase activity /// double-stranded RNA adenosine deaminase activity /// intracellular /// nucleus /// nucleus /// nucleolus /// cytoplasm /// mRNA processing /// base conversion or substitution editing /// hydrolase activity /// gene silencing by RNA /// metal ion binding /// nucleolus /// zinc ion binding
7987772	1.02732	2.03823	9.59791	9.59873	2.88e-05	0.00441868	3.06599	EHD4	EH-domain containing 4	nucleotide binding /// nucleic acid binding /// GTPase activity /// calcium ion binding /// protein binding /// ATP binding /// GTP binding /// nucleus /// endosome /// endoplasmic reticulum /// pinocytosis /// membrane /// regulation of endocytosis /// early endosome membrane /// recycling endosome membrane
7957260	1.02682	2.03753	9.59122	13.5012	2.98e-06	0.000769449	5.41969	GLIPR1 /// KRR1	GLI pathogenesis-related 1 /// KRR1, small subunit (SSU) processome component, homolog (yeast)	extracellular region /// membrane /// integral to membrane /// RNA binding /// nucleus /// nucleolus /// rRNA processing /// ribonucleoprotein complex /// small nucleolar ribonucleoprotein complex
7949904	1.02593	2.03627	9.56256	9.15313	3.92e-05	0.00556106	2.73642	UNC93B1	unc-93 homolog B1 (C. elegans)	membrane /// integral to membrane
8119198	1.0252	2.03524	9.53627	10.1867	1.95e-05	0.00331288	3.47861	FTSJD2	FtsJ methyltransferase domain containing 2	nucleic acid binding /// protein binding /// intracellular /// nucleus /// methyltransferase activity /// transferase activity /// methylation
7894948	1.01942	2.0271	4.4777	8.76444	5.2e-05	0.00692288	2.43618	---	---	---
7958828	1.01614	2.02249	9.18724	11.4323	9.09e-06	0.00181178	4.27827	TRAFD1	TRAF-type zinc finger domain containing 1	protein binding /// intracellular /// zinc ion binding /// metal ion binding
7998637	1.01476	2.02057	8.59038	8.81658	5e-05	0.0067437	2.47718	SEPX1	selenoprotein X, 1	cellular_component /// nucleus /// cytoplasm /// peptide-methionine-(S)-S-oxide reductase activity /// zinc ion binding /// oxidoreductase activity /// protein repair /// metal ion binding /// oxidation reduction /// protein-methionine-R-oxide reductase activity /// selenium binding
7923991	1.01454	2.02027	7.27473	11.3029	9.8e-06	0.00189756	4.19951	PLXNA2	plexin A2	receptor activity /// intracellular /// plasma membrane /// signal transduction /// cell surface receptor linked signaling pathway /// multicellular organismal development /// integral to membrane /// semaphorin receptor activity /// granule cell precursor tangential migration /// centrosome localization /// membrane
7978123	1.01328	2.01849	9.87784	8.20621	7.93e-05	0.00956872	1.98258	PSME2	proteasome (prosome, macropain) activator subunit 2 (PA28 beta)	proteasome complex /// proteasome activator complex /// proteasome activator activity /// anaphase-promoting complex-dependent proteasomal ubiquitin-dependent protein catabolic process /// negative regulation of ubiquitin-protein ligase activity involved in mitotic cell cycle /// positive regulation of ubiquitin-protein ligase activity involved in mitotic cell cycle /// proteasome complex /// cyt…
8123678	1.00766	2.01064	9.51801	9.71392	2.66e-05	0.00420336	3.14876	C6orf145	chromosome 6 open reading frame 145	protein binding /// cell communication /// phosphoinositide binding
8117435	1.00391	2.00543	8.14565	10.6855	1.42e-05	0.00253318	3.81033	BTN3A2	butyrophilin, subfamily 3, member A2	biological_process /// membrane /// integral to membrane
7983512	1.00367	2.00509	9.7896	10.7992	1.33e-05	0.0024266	3.88378	SQRDL	sulfide quinone reductase-like (yeast)	mitochondrion /// mitochondrial inner membrane /// oxidoreductase activity /// oxidation reduction
8009243	1.00163	2.00225	8.11619	9.32136	3.49e-05	0.00511416	2.86263	C17orf60	chromosome 17 open reading frame 60	membrane /// integral to membrane
8091188	0.996661	1.99538	6.61673	11.331	9.64e-06	0.00188843	4.21669	---	---	---
7926239	0.996319	1.9949	10.0227	8.7294	5.33e-05	0.00704776	2.40851	OPTN	optineurin	protein targeting to Golgi /// cytoplasm /// Golgi apparatus /// Golgi organization /// signal transduction /// protein C-terminus binding /// cell death /// cytoplasmic membrane-bounded vesicle /// cellular protein localization /// Golgi to plasma membrane protein transport /// perinuclear region of cytoplasm /// cytoplasm
8175710	0.986747	1.98171	6.49451	10.3247	1.78e-05	0.00307899	3.57204	CSAG1 /// CSAG3 /// CSAG2	chondrosarcoma associated gene 1 /// CSAG family, member 3 /// CSAG family, member 2	response to drug
8026971	0.985697	1.98027	9.77155	8.93501	4.59e-05	0.00631411	2.56945	IFI30	interferon, gamma-inducible protein 30	extracellular region /// lysosome /// oxidoreductase activity /// antigen processing and presentation of exogenous peptide antigen via MHC class II /// negative regulation of fibroblast proliferation /// protein stabilization /// oxidation reduction /// lysosome
8089295	0.973122	1.96308	6.87698	8.24652	7.69e-05	0.00934138	2.01626	---	---	---
8172110	0.971705	1.96116	8.13252	8.8411	4.91e-05	0.00667787	2.49637	CXorf38	chromosome X open reading frame 38	---
8160213	0.955973	1.93989	6.42714	8.61854	5.79e-05	0.00747484	2.32025	TTC39B	tetratricopeptide repeat domain 39B	binding
8111925	0.951275	1.93358	7.49125	10.5116	1.59e-05	0.00279334	3.69652	C5orf39	chromosome 5 open reading frame 39	receptor activity
7938012	0.946488	1.92718	6.71775	10.7607	1.36e-05	0.0024449	3.85897	TRIM6 /// TRIM6-TRIM34 /// TRIM34 /// TRIM78P	tripartite motif-containing 6 /// TRIM6-TRIM34 readthrough /// tripartite motif-containing 34 /// tripartite motif-containing 78, pseudogene	molecular_function /// protein binding /// intracellular /// cytoplasm /// zinc ion binding /// metal ion binding /// protein trimerization
8152340	0.939123	1.91736	8.74547	10.0614	2.12e-05	0.00353947	3.39272	NUDCD1	NudC domain containing 1	immune response
8018731	0.938832	1.91698	7.88575	10.347	1.76e-05	0.00305128	3.58704	RHBDF2	rhomboid 5 homolog 2 (Drosophila)	endoplasmic reticulum /// endoplasmic reticulum membrane /// membrane /// integral to membrane
7983365	0.937764	1.91556	5.87544	8.87254	4.8e-05	0.00655314	2.52092	TRIM69	tripartite motif-containing 69	protein binding /// nucleus /// apoptosis /// zinc ion binding /// nuclear speck /// metal ion binding
7922773	0.937277	1.91491	6.71343	11.9606	6.72e-06	0.00142589	4.5901	NCF2	neutrophil cytosolic factor 2	protein binding /// nucleolus /// cytoplasm /// superoxide metabolic process /// cellular defense response /// protein C-terminus binding /// electron carrier activity /// superoxide anion generation /// NADPH oxidase complex /// innate immune response /// respiratory burst /// acrosomal vesicle /// cytoplasm /// superoxide-generating NADPH oxidase activity /// superoxide anion generation /// Rac…
8147206	0.936925	1.91444	10.2353	9.36484	3.38e-05	0.00500561	2.89489	RIPK2	receptor-interacting serine-threonine kinase 2	nucleotide binding /// protein serine/threonine kinase activity /// signal transducer activity /// protein binding /// ATP binding /// intracellular /// cytoplasm /// cytosol /// protein amino acid phosphorylation /// apoptosis /// anti-apoptosis /// inflammatory response /// signal transduction /// transferase activity /// LIM domain binding /// positive regulation of protein ubiquitination /// …
7897728	0.926574	1.90076	8.15956	9.73254	2.63e-05	0.00417077	3.16205	FBXO6	F-box protein 6	DNA damage checkpoint /// glycoprotein binding /// ubiquitin-protein ligase activity /// protein binding /// cytoplasm /// DNA repair /// proteolysis /// glycoprotein catabolic process /// response to unfolded protein /// SCF ubiquitin ligase complex /// protein catabolic process /// carbohydrate binding /// ER-associated protein catabolic process /// SCF-dependent proteasomal ubiquitin-dependent…
7971197	0.923184	1.8963	9.96876	8.46728	6.49e-05	0.00822027	2.19813	ELF1	E74-like factor 1 (ets domain transcription factor)	regulation of cytokine production /// transcription factor activity /// protein binding /// nucleus /// nucleus /// cytoplasm /// regulation of transcription, DNA-dependent /// transcription activator activity /// transcription repressor activity /// sequence-specific DNA binding /// positive regulation of transcription from RNA polymerase II promoter /// negative regulation of T cell receptor si…
8149762	0.922395	1.89526	7.26193	8.82881	4.96e-05	0.00671075	2.48676	TNFRSF10A	tumor necrosis factor receptor superfamily, member 10a	receptor activity /// death receptor activity /// protein binding /// induction of apoptosis /// activation of caspase activity /// signal transduction /// activation of NF-kappaB-inducing kinase activity /// transcription factor binding /// induction of apoptosis via death domain receptors /// caspase activator activity /// membrane /// integral to membrane /// TRAIL binding /// signal transduct…
8081657	0.91937	1.89129	7.51373	8.63694	5.71e-05	0.00740156	2.33497	CD200	CD200 molecule	plasma membrane /// integral to plasma membrane
8021301	0.912102	1.88179	9.19198	10.1902	1.95e-05	0.00331288	3.48104	RAB27B	RAB27B, member RAS oncogene family	nucleotide binding /// GTPase activity /// protein binding /// GTP binding /// Golgi apparatus /// small GTPase mediated signal transduction /// protein transport /// membrane /// regulation of exocytosis /// zymogen granule membrane /// GTPase activity /// GTP binding
8170580	0.909792	1.87877	6.43233	8.64266	5.69e-05	0.00739885	2.33954	CSAG1 /// CSAG3 /// CSAG2	chondrosarcoma associated gene 1 /// CSAG family, member 3 /// CSAG family, member 2	response to drug
7957673	0.907409	1.87567	6.91064	8.4177	6.74e-05	0.00846792	2.15767	C12orf55	chromosome 12 open reading frame 55	---
8087547	0.88776	1.8503	8.81056	9.83369	2.46e-05	0.00398355	3.23381	MST1R	macrophage stimulating 1 receptor (c-met-related tyrosine kinase)	nucleotide binding /// stress fiber /// receptor activity /// macrophage colony stimulating factor receptor activity /// protein binding /// ATP binding /// plasma membrane /// integral to plasma membrane /// protein amino acid phosphorylation /// cellular component movement /// defense response /// signal transduction /// transmembrane receptor protein tyrosine kinase signaling pathway /// multi…
7930577	0.885036	1.84681	9.02733	8.675	5.55e-05	0.00725129	2.36533	CASP7	caspase 7, apoptosis-related cysteine peptidase	release of cytochrome c from mitochondria /// cysteine-type endopeptidase activity /// protein binding /// soluble fraction /// nucleoplasm /// cytoplasm /// endoplasmic reticulum membrane /// cytosol /// proteolysis /// apoptosis /// heart development /// peptidase activity /// cysteine-type peptidase activity /// response to UV /// mitochondrial membrane /// cysteine-type endopeptidase activity…
7976216	0.873607	1.83224	8.50556	10.8111	1.32e-05	0.00242235	3.89138	C14orf159	chromosome 14 open reading frame 159	mitochondrion
8061073	0.858952	1.81372	7.44252	8.2092	7.91e-05	0.00956872	1.98508	---	---	---
8153609	0.856276	1.81036	8.2722	9.90268	2.35e-05	0.00383261	3.28234	PARP10	poly (ADP-ribose) polymerase family, member 10	NAD+ ADP-ribosyltransferase activity /// nucleus /// nucleolus /// cytoplasm /// transferase activity, transferring glycosyl groups
7953981	0.845471	1.79685	9.0854	8.95575	4.52e-05	0.00627188	2.5855	ETV6	ets variant 6	transcription factor activity /// protein binding /// nucleus /// nucleolus /// cytoplasm /// regulation of transcription, DNA-dependent /// protein domain specific binding /// cell differentiation /// sequence-specific DNA binding /// transcription factor activity /// nucleus
8154225	0.84162	1.79206	6.34461	9.25213	3.66e-05	0.00532143	2.81096	---	---	---
8073039	0.825696	1.77239	9.81215	8.90365	4.69e-05	0.00643282	2.54513	GTPBP1	GTP binding protein 1	nucleotide binding /// GTPase activity /// GTP binding /// immune response /// signal transduction /// GTP binding
8101701	0.819834	1.7652	6.47156	8.73743	5.3e-05	0.00703401	2.41486	PPM1K /// PPM1K	protein phosphatase 1K (PP2C domain containing) /// protein phosphatase, Mg2+/Mn2+ dependent, 1K	protein serine/threonine phosphatase activity /// mitochondrion /// mitochondrial matrix /// protein amino acid dephosphorylation /// protein serine/threonine phosphatase complex /// hydrolase activity /// metal ion binding /// magnesium ion binding /// manganese ion binding
8023598	0.819207	1.76444	7.12427	9.46888	3.15e-05	0.00472079	2.9715	RNF152	ring finger protein 152	protein binding /// zinc ion binding /// metal ion binding
8089299	0.817817	1.76274	10.8895	8.51042	6.28e-05	0.00804467	2.23316	CD47	CD47 molecule	protein binding /// plasma membrane /// integral to plasma membrane /// cell adhesion /// integrin-mediated signaling pathway /// positive regulation of cell proliferation /// positive regulation of cell-cell adhesion /// positive regulation of T cell activation /// thrombospondin receptor activity /// plasma membrane
7932186	0.794414	1.73437	7.23846	10.3495	1.76e-05	0.00305128	3.58866	DCLRE1C	DNA cross-link repair 1C (PSO2 homolog, S. cerevisiae)	single-stranded DNA specific endodeoxyribonuclease activity /// telomere maintenance /// endonuclease activity /// nucleus /// double-strand break repair /// DNA recombination /// immune response /// 5'-3' exonuclease activity /// response to ionizing radiation /// hydrolase activity /// B cell differentiation /// chromosome organization /// magnesium ion binding /// exonuclease activity /// DNA …
8177788	0.786069	1.72437	11.4412	8.27298	7.53e-05	0.00925328	2.03829	HLA-E /// HLA-C /// HLA-B	major histocompatibility complex, class I, E /// major histocompatibility complex, class I, C /// major histocompatibility complex, class I, B	antigen processing and presentation of peptide antigen via MHC class I /// protein binding /// membrane fraction /// plasma membrane /// integral to plasma membrane /// defense response /// immune response /// immune response /// membrane /// integral to membrane /// antigen processing and presentation /// MHC class I receptor activity /// MHC class I protein complex /// interspecies interaction …
8179103	0.786069	1.72437	11.4412	8.27298	7.53e-05	0.00925328	2.03829	HLA-E /// HLA-C /// HLA-B	major histocompatibility complex, class I, E /// major histocompatibility complex, class I, C /// major histocompatibility complex, class I, B	antigen processing and presentation of peptide antigen via MHC class I /// protein binding /// membrane fraction /// plasma membrane /// integral to plasma membrane /// defense response /// immune response /// immune response /// membrane /// integral to membrane /// antigen processing and presentation /// MHC class I receptor activity /// MHC class I protein complex /// interspecies interaction …
8037913	0.782405	1.72	10.0982	9.53949	3e-05	0.00453901	3.02304	NAPA	N-ethylmaleimide-sensitive factor attachment protein, alpha	protein binding /// endoplasmic reticulum /// Golgi apparatus /// intracellular protein transport /// intra-Golgi vesicle-mediated transport /// post-Golgi vesicle-mediated transport /// cellular membrane fusion /// brain development /// membrane /// cellular membrane organization /// vesicle-mediated transport /// syntaxin binding /// neuron differentiation /// apical protein localization /// sy…
8086953	0.759956	1.69344	11.5175	9.15412	3.92e-05	0.00556106	2.73717	SHISA5	shisa homolog 5 (Xenopus laevis)	signal transducer activity /// nucleus /// endoplasmic reticulum /// endoplasmic reticulum membrane /// apoptosis /// membrane /// integral to membrane /// nuclear membrane /// positive regulation of I-kappaB kinase/NF-kappaB cascade
8046380	0.759809	1.69327	10.5738	8.25547	7.63e-05	0.00931082	2.02372	ITGA6	integrin, alpha 6	receptor activity /// integrin binding /// protein binding /// plasma membrane /// cell-cell adherens junction /// cell-substrate junction assembly /// cell-matrix adhesion /// integrin-mediated signaling pathway /// integrin complex /// external side of plasma membrane /// integral to membrane /// basolateral plasma membrane /// positive regulation of cell-cell adhesion /// hemidesmosome assembl…
7970999	0.753062	1.68537	8.89546	9.00806	4.35e-05	0.00606502	2.62579	SPG20	spastic paraplegia 20 (Troyer syndrome)	cell death
8059222	0.714876	1.64134	9.64928	8.80381	5.05e-05	0.00677968	2.46716	DNPEP	aspartyl aminopeptidase	aminopeptidase activity /// protein binding /// cytoplasm /// vacuole /// proteolysis /// peptide metabolic process /// peptidase activity /// metallopeptidase activity /// zinc ion binding /// metal ion binding /// aminopeptidase activity /// cytoplasm
7979757	0.684624	1.60728	9.14922	8.3065	7.34e-05	0.00911788	2.06611	ZFYVE26	zinc finger, FYVE domain containing 26	cell death /// zinc ion binding /// metal ion binding
8054281	-0.814607	0.568563	7.58079	-8.72234	5.36e-05	0.00705664	2.40291	LONRF2	LON peptidase N-terminal domain and ring finger 2	ATP-dependent peptidase activity /// protein binding /// proteolysis /// zinc ion binding /// metal ion binding
8153258	-0.822933	0.565291	6.66055	-9.53925	3e-05	0.00453901	3.02286	SLC45A4	solute carrier family 45, member 4	membrane /// integral to membrane /// transmembrane transport /// transport
8099612	-0.827423	0.563535	8.31277	-8.16666	8.18e-05	0.00983286	1.94938	GPR125	G protein-coupled receptor 125	G-protein coupled receptor activity /// protein binding /// plasma membrane /// signal transduction /// G-protein coupled receptor protein signaling pathway /// neuropeptide signaling pathway /// external side of plasma membrane /// integral to membrane /// G-protein coupled receptor activity /// integral to membrane
8146921	-0.94765	0.518476	9.35771	-9.34555	3.43e-05	0.00505084	2.8806	RDH10	retinol dehydrogenase 10 (all-trans)	retinol dehydrogenase activity /// binding /// endoplasmic reticulum /// endoplasmic reticulum membrane /// microsome /// visual perception /// membrane /// integral to membrane /// oxidoreductase activity /// oxidation reduction
8163775	-0.964182	0.512569	9.47664	-9.15738	3.91e-05	0.00556106	2.73963	MEGF9	multiple EGF-like-domains 9	receptor activity /// calcium ion binding /// cellular_component /// biological_process /// membrane /// integral to membrane
8076792	-1.06288	0.478674	10.0971	-9.15946	3.91e-05	0.00556106	2.74121	CERK	ceramide kinase	nucleotide binding /// magnesium ion binding /// integral to membrane of membrane fraction /// ceramide kinase activity /// diacylglycerol kinase activity /// ATP binding /// nucleus /// cytoplasm /// ceramide metabolic process /// activation of protein kinase C activity by G-protein coupled receptor protein signaling pathway /// membrane /// transferase activity /// calcium ion binding /// cytop…
8010560	-1.07679	0.474083	6.72185	-9.21501	3.76e-05	0.00541507	2.7831	LOC100129503	hypothetical protein LOC100129503	---
8173917	-1.14136	0.453332	6.07424	-9.64048	2.8e-05	0.00437575	3.0961	NAP1L3	nucleosome assembly protein 1-like 3	nucleus /// chromatin assembly complex /// nucleosome assembly /// nucleosome assembly
7986350	-1.2155	0.430623	9.18961	-8.45526	6.55e-05	0.00826062	2.18834	ARRDC4	arrestin domain containing 4	---
7973433	-1.23147	0.425883	8.44777	-10.897	1.25e-05	0.00232433	3.94624	DHRS2	dehydrogenase/reductase (SDR family) member 2	carbonyl reductase (NADPH) activity /// binding /// nucleus /// nuclear envelope /// cytoplasm /// mitochondrion /// C21-steroid hormone metabolic process /// negative regulation of cell proliferation /// response to toxin /// oxidoreductase activity /// cellular response to oxidative stress /// myeloid dendritic cell differentiation /// negative regulation of apoptosis /// oxidation reduction
